# Supplementary material for: Tumor endothelial cell autophagy is a key vascular‐immune checkpoint in melanoma
Source: EMBO Mol Med. 2023 Nov 27;15(12):e18028. doi: 10.15252/emmm.202318028 (PMC10701618; doi:10.15252/emmm.202318028)
Supplement: Supplementary file 6 — Source Data for Figure 1 [file EMMM-15-e18028-s007.zip]

Archive with 70 entries (47 files):
- Figure_1_raw_data_/
- Figure_1_raw_data_/.DS_Store
- Figure_1_raw_data_/._.DS_Store
- Figure_1_raw_data_/1a/
- Figure_1_raw_data_/1a/1_Fig_1a_B16F10_atg5_PDGF_tumor_volume.pzfx
- Figure_1_raw_data_/1b/
- Figure_1_raw_data_/1b/2_Fig_1b_B16F10_atg5_PDGF_Tumor_weight.pzfx
- Figure_1_raw_data_/1c/
- Figure_1_raw_data_/1c/3_Fig_1c_hcMEL12_atg5_PDGF_tumor_volume.pzfx
- Figure_1_raw_data_/1d/
- Figure_1_raw_data_/1d/4_Fig_1d_hcMEL12_atg5_PDGF_weight.pzfx
- Figure_1_raw_data_/1e/
- Figure_1_raw_data_/1e/._5_Fig_1e_B16-F10_atg9a_vecad_tumor_volume.pzfx
- Figure_1_raw_data_/1e/5_Fig_1e_B16-F10_atg9a_vecad_tumor_volume.pzfx
- Figure_1_raw_data_/1f/
- Figure_1_raw_data_/1f/._Fig_1f_B16-F10_atg9a_Vecad_tumor_weight.pzfx
- Figure_1_raw_data_/1f/Fig_1f_B16-F10_atg9a_Vecad_tumor_weight.pzfx
- Figure_1_raw_data_/1g/
- Figure_1_raw_data_/1g/._7_Fig_1g_Yummer_1.7_atg12_vecad_tumor_volume.pzfx
- Figure_1_raw_data_/1g/7_Fig_1g_Yummer_1.7_atg12_vecad_tumor_volume.pzfx
- Figure_1_raw_data_/1h/
- Figure_1_raw_data_/1h/8_Fig_1h_Yummer_1.7_atg12_vecad_tumor_weight.pzfx
- Figure_1_raw_data_/1i/
- Figure_1_raw_data_/1i/9_Fig_1i_B16F10_atg5_PDGF_edge_vs_core.pzfx
- Figure_1_raw_data_/1j/
- Figure_1_raw_data_/1j/.DS_Store
- Figure_1_raw_data_/1j/._.DS_Store
- Figure_1_raw_data_/1j/._10_Fig_1j_Yummer_1.7_atg12_vecad_edge_vs_core.pzfx
- Figure_1_raw_data_/1j/10_Fig_1j_Yummer_1.7_atg12_vecad_edge_vs_core.pzfx
- __MACOSX/
- __MACOSX/._Figure_1_raw_data_
- __MACOSX/Figure_1_raw_data_/
- __MACOSX/Figure_1_raw_data_/._.DS_Store
- __MACOSX/Figure_1_raw_data_/._._.DS_Store
- __MACOSX/Figure_1_raw_data_/._1a
- __MACOSX/Figure_1_raw_data_/._1b
- __MACOSX/Figure_1_raw_data_/._1c
- __MACOSX/Figure_1_raw_data_/._1d
- __MACOSX/Figure_1_raw_data_/._1e
- __MACOSX/Figure_1_raw_data_/._1f
- __MACOSX/Figure_1_raw_data_/._1g
- __MACOSX/Figure_1_raw_data_/._1h
- __MACOSX/Figure_1_raw_data_/._1i
- __MACOSX/Figure_1_raw_data_/._1j
- __MACOSX/Figure_1_raw_data_/1a/
- __MACOSX/Figure_1_raw_data_/1a/._1_Fig_1a_B16F10_atg5_PDGF_tumor_volume.pzfx
- __MACOSX/Figure_1_raw_data_/1b/
- __MACOSX/Figure_1_raw_data_/1b/._2_Fig_1b_B16F10_atg5_PDGF_Tumor_weight.pzfx
- __MACOSX/Figure_1_raw_data_/1c/
- __MACOSX/Figure_1_raw_data_/1c/._3_Fig_1c_hcMEL12_atg5_PDGF_tumor_volume.pzfx
- __MACOSX/Figure_1_raw_data_/1d/
- __MACOSX/Figure_1_raw_data_/1d/._4_Fig_1d_hcMEL12_atg5_PDGF_weight.pzfx
- __MACOSX/Figure_1_raw_data_/1e/
- __MACOSX/Figure_1_raw_data_/1e/._._5_Fig_1e_B16-F10_atg9a_vecad_tumor_volume.pzfx
- __MACOSX/Figure_1_raw_data_/1e/._5_Fig_1e_B16-F10_atg9a_vecad_tumor_volume.pzfx
- __MACOSX/Figure_1_raw_data_/1f/
- __MACOSX/Figure_1_raw_data_/1f/._._Fig_1f_B16-F10_atg9a_Vecad_tumor_weight.pzfx
- __MACOSX/Figure_1_raw_data_/1f/._Fig_1f_B16-F10_atg9a_Vecad_tumor_weight.pzfx
- __MACOSX/Figure_1_raw_data_/1g/
- __MACOSX/Figure_1_raw_data_/1g/._._7_Fig_1g_Yummer_1.7_atg12_vecad_tumor_volume.pzfx
- __MACOSX/Figure_1_raw_data_/1g/._7_Fig_1g_Yummer_1.7_atg12_vecad_tumor_volume.pzfx
- __MACOSX/Figure_1_raw_data_/1h/
- __MACOSX/Figure_1_raw_data_/1h/._8_Fig_1h_Yummer_1.7_atg12_vecad_tumor_weight.pzfx
- __MACOSX/Figure_1_raw_data_/1i/
- __MACOSX/Figure_1_raw_data_/1i/._9_Fig_1i_B16F10_atg5_PDGF_edge_vs_core.pzfx
- __MACOSX/Figure_1_raw_data_/1j/
- __MACOSX/Figure_1_raw_data_/1j/._.DS_Store
- __MACOSX/Figure_1_raw_data_/1j/._._.DS_Store
- __MACOSX/Figure_1_raw_data_/1j/._._10_Fig_1j_Yummer_1.7_atg12_vecad_edge_vs_core.pzfx
- __MACOSX/Figure_1_raw_data_/1j/._10_Fig_1j_Yummer_1.7_atg12_vecad_edge_vs_core.pzfx
