# Supplementary material for: Tumor endothelial cell autophagy is a key vascular‐immune checkpoint in melanoma
Source: EMBO Mol Med. 2023 Nov 27;15(12):e18028. doi: 10.15252/emmm.202318028 (PMC10701618; doi:10.15252/emmm.202318028)
Supplement: Supplementary file 7 — Source Data for Figure 2 [file EMMM-15-e18028-s002.zip]

Archive with 37 entries (21 files):
- Figure_2_raw_data/
- Figure_2_raw_data/.DS_Store
- Figure_2_raw_data/2a/
- Figure_2_raw_data/2a/1_Fig_2a.1_B16-F10_atg5_PDGF_CD8_numbers.pzfx
- Figure_2_raw_data/2a/2_Fig_2a.2_B16-F10_atg5_PDGF_CD8_PD1.pzfx
- Figure_2_raw_data/2a/3_Fig_2a.3_B16-F10_atg5_PDGF_CD8_GrzB.pzfx
- Figure_2_raw_data/2b/
- Figure_2_raw_data/2b/4_Fig_2b.1_B16-F10_atg5_PDGF_CD4_numbers_.pzfx
- Figure_2_raw_data/2b/5_Fig_2b.2_B16-F10_atg5_PDGF_CD4_PD1_.pzfx
- Figure_2_raw_data/2b/6_Fig_2b.3_B16-F10_atg5_PDGF_CD4_GrzB.pzfx
- Figure_2_raw_data/2c/
- Figure_2_raw_data/2c/7_Fig_2c_B16-F10_atg5_PDGF_Treg_CD8_ratio.pzfx
- Figure_2_raw_data/2d/
- Figure_2_raw_data/2d/.DS_Store
- Figure_2_raw_data/2d/9_Fig_2d.1_B16-F10_atg5_PDGF_CD8_subclassification.pzfx
- Figure_2_raw_data/2d/figure_2_d_raw_image_ICAM1_CD31_dapi_WT/
- Figure_2_raw_data/2e/
- Figure_2_raw_data/2e/13_Fig_2e.2_B16-F10_atg5_PDGF_CD8_subclassification.pzfx
- Figure_2_raw_data/2g/
- Figure_2_raw_data/2g/22_Fig_2g_B16-F10_atg5_PDGF_CD8_depletion.pzfx
- Figure_2_raw_data/2h/
- Figure_2_raw_data/2h/24_Fig_2h_B16-F10_atg5_PDGF_CD8_depletion_survival_curve.pzfx
- __MACOSX/
- __MACOSX/Figure_2_raw_data/
- __MACOSX/Figure_2_raw_data/._.DS_Store
- __MACOSX/Figure_2_raw_data/2a/
- __MACOSX/Figure_2_raw_data/2a/._3_Fig_2a.3_B16-F10_atg5_PDGF_CD8_GrzB.pzfx
- __MACOSX/Figure_2_raw_data/2d/
- __MACOSX/Figure_2_raw_data/2d/._.DS_Store
- __MACOSX/Figure_2_raw_data/2d/._9_Fig_2d.1_B16-F10_atg5_PDGF_CD8_subclassification.pzfx
- __MACOSX/Figure_2_raw_data/2d/._figure_2_d_raw_image_ICAM1_CD31_dapi_WT
- __MACOSX/Figure_2_raw_data/2e/
- __MACOSX/Figure_2_raw_data/2e/._13_Fig_2e.2_B16-F10_atg5_PDGF_CD8_subclassification.pzfx
- __MACOSX/Figure_2_raw_data/2g/
- __MACOSX/Figure_2_raw_data/2g/._22_Fig_2g_B16-F10_atg5_PDGF_CD8_depletion.pzfx
- __MACOSX/Figure_2_raw_data/2h/
- __MACOSX/Figure_2_raw_data/2h/._24_Fig_2h_B16-F10_atg5_PDGF_CD8_depletion_survival_curve.pzfx
