# Supplementary material for: Tumor endothelial cell autophagy is a key vascular‐immune checkpoint in melanoma
Source: EMBO Mol Med. 2023 Nov 27;15(12):e18028. doi: 10.15252/emmm.202318028 (PMC10701618; doi:10.15252/emmm.202318028)
Supplement: Supplementary file 8 — Source Data for Figure 3 [file EMMM-15-e18028-s010.zip]

Archive with 263 entries (226 files):
- figure_3_raw_data/
- figure_3_raw_data/.DS_Store
- figure_3_raw_data/3b,c/
- figure_3_raw_data/3b,c/.DS_Store
- figure_3_raw_data/3b,c/Nanostring_analysis_from_nSolver_4/
- figure_3_raw_data/3b,c/Nanostring_analysis_from_nSolver_4/.DS_Store
- figure_3_raw_data/3b,c/Nanostring_analysis_from_nSolver_4/WT_vs_KO_2022-10-05_07-45/
- figure_3_raw_data/3b,c/Nanostring_analysis_from_nSolver_4/WT_vs_KO_2022-10-05_07-45/.DS_Store
- figure_3_raw_data/3b,c/Nanostring_analysis_from_nSolver_4/WT_vs_KO_2022-10-05_07-45/resources/
- figure_3_raw_data/3b,c/Nanostring_analysis_from_nSolver_4/WT_vs_KO_2022-10-05_07-45/resources/.DS_Store
- figure_3_raw_data/3b,c/Nanostring_analysis_from_nSolver_4/WT_vs_KO_2022-10-05_07-45/resources/css/
- figure_3_raw_data/3b,c/Nanostring_analysis_from_nSolver_4/WT_vs_KO_2022-10-05_07-45/resources/css/foundation.css
- figure_3_raw_data/3b,c/Nanostring_analysis_from_nSolver_4/WT_vs_KO_2022-10-05_07-45/resources/css/heatmap.css
- figure_3_raw_data/3b,c/Nanostring_analysis_from_nSolver_4/WT_vs_KO_2022-10-05_07-45/resources/css/jquery-ui.css
- figure_3_raw_data/3b,c/Nanostring_analysis_from_nSolver_4/WT_vs_KO_2022-10-05_07-45/resources/css/jquery.dataTables.min.css
- figure_3_raw_data/3b,c/Nanostring_analysis_from_nSolver_4/WT_vs_KO_2022-10-05_07-45/resources/css/normalize.css
- figure_3_raw_data/3b,c/Nanostring_analysis_from_nSolver_4/WT_vs_KO_2022-10-05_07-45/resources/css/report.css
- figure_3_raw_data/3b,c/Nanostring_analysis_from_nSolver_4/WT_vs_KO_2022-10-05_07-45/resources/css/theme.css
- figure_3_raw_data/3b,c/Nanostring_analysis_from_nSolver_4/WT_vs_KO_2022-10-05_07-45/resources/img/
- figure_3_raw_data/3b,c/Nanostring_analysis_from_nSolver_4/WT_vs_KO_2022-10-05_07-45/resources/img/logo_nanostring.png
- figure_3_raw_data/3b,c/Nanostring_analysis_from_nSolver_4/WT_vs_KO_2022-10-05_07-45/resources/img/logo_nanostring_Flat_189x40.png
- figure_3_raw_data/3b,c/Nanostring_analysis_from_nSolver_4/WT_vs_KO_2022-10-05_07-45/resources/img/logo_nanostring_white_Flat.png
- figure_3_raw_data/3b,c/Nanostring_analysis_from_nSolver_4/WT_vs_KO_2022-10-05_07-45/resources/img/logo_nanostring_white_Flat_189x40.png
- figure_3_raw_data/3b,c/Nanostring_analysis_from_nSolver_4/WT_vs_KO_2022-10-05_07-45/resources/img/nanostring_icon.png
- figure_3_raw_data/3b,c/Nanostring_analysis_from_nSolver_4/WT_vs_KO_2022-10-05_07-45/resources/img/Thumbs.db
- figure_3_raw_data/3b,c/Nanostring_analysis_from_nSolver_4/WT_vs_KO_2022-10-05_07-45/resources/img/ui-bg_flat_0_aaaaaa_40x100.png
- figure_3_raw_data/3b,c/Nanostring_analysis_from_nSolver_4/WT_vs_KO_2022-10-05_07-45/resources/img/ui-bg_flat_75_ffffff_40x100.png
- figure_3_raw_data/3b,c/Nanostring_analysis_from_nSolver_4/WT_vs_KO_2022-10-05_07-45/resources/img/ui-bg_glass_55_fbf9ee_1x400.png
- figure_3_raw_data/3b,c/Nanostring_analysis_from_nSolver_4/WT_vs_KO_2022-10-05_07-45/resources/img/ui-bg_glass_65_ffffff_1x400.png
- figure_3_raw_data/3b,c/Nanostring_analysis_from_nSolver_4/WT_vs_KO_2022-10-05_07-45/resources/img/ui-bg_glass_75_dadada_1x400.png
- figure_3_raw_data/3b,c/Nanostring_analysis_from_nSolver_4/WT_vs_KO_2022-10-05_07-45/resources/img/ui-bg_glass_75_e6e6e6_1x400.png
- figure_3_raw_data/3b,c/Nanostring_analysis_from_nSolver_4/WT_vs_KO_2022-10-05_07-45/resources/img/ui-bg_glass_95_fef1ec_1x400.png
- figure_3_raw_data/3b,c/Nanostring_analysis_from_nSolver_4/WT_vs_KO_2022-10-05_07-45/resources/img/ui-bg_highlight-soft_75_cccccc_1x100.png
- figure_3_raw_data/3b,c/Nanostring_analysis_from_nSolver_4/WT_vs_KO_2022-10-05_07-45/resources/img/ui-icons_222222_256x240.png
- figure_3_raw_data/3b,c/Nanostring_analysis_from_nSolver_4/WT_vs_KO_2022-10-05_07-45/resources/img/ui-icons_2e83ff_256x240.png
- figure_3_raw_data/3b,c/Nanostring_analysis_from_nSolver_4/WT_vs_KO_2022-10-05_07-45/resources/img/ui-icons_454545_256x240.png
- figure_3_raw_data/3b,c/Nanostring_analysis_from_nSolver_4/WT_vs_KO_2022-10-05_07-45/resources/img/ui-icons_888888_256x240.png
- figure_3_raw_data/3b,c/Nanostring_analysis_from_nSolver_4/WT_vs_KO_2022-10-05_07-45/resources/img/ui-icons_cd0a0a_256x240.png
- figure_3_raw_data/3b,c/Nanostring_analysis_from_nSolver_4/WT_vs_KO_2022-10-05_07-45/resources/inc/
- figure_3_raw_data/3b,c/Nanostring_analysis_from_nSolver_4/WT_vs_KO_2022-10-05_07-45/resources/inc/panel2_2.js
- figure_3_raw_data/3b,c/Nanostring_analysis_from_nSolver_4/WT_vs_KO_2022-10-05_07-45/resources/inc/panel2_5.js
- figure_3_raw_data/3b,c/Nanostring_analysis_from_nSolver_4/WT_vs_KO_2022-10-05_07-45/resources/inc/status.js
- figure_3_raw_data/3b,c/Nanostring_analysis_from_nSolver_4/WT_vs_KO_2022-10-05_07-45/resources/js/
- figure_3_raw_data/3b,c/Nanostring_analysis_from_nSolver_4/WT_vs_KO_2022-10-05_07-45/resources/js/advanced.analysis.js
- figure_3_raw_data/3b,c/Nanostring_analysis_from_nSolver_4/WT_vs_KO_2022-10-05_07-45/resources/js/d3.min.js
- figure_3_raw_data/3b,c/Nanostring_analysis_from_nSolver_4/WT_vs_KO_2022-10-05_07-45/resources/js/fastclick.js
- figure_3_raw_data/3b,c/Nanostring_analysis_from_nSolver_4/WT_vs_KO_2022-10-05_07-45/resources/js/foundation.abide.js
- figure_3_raw_data/3b,c/Nanostring_analysis_from_nSolver_4/WT_vs_KO_2022-10-05_07-45/resources/js/foundation.accordion.js
- figure_3_raw_data/3b,c/Nanostring_analysis_from_nSolver_4/WT_vs_KO_2022-10-05_07-45/resources/js/foundation.alert.js
- figure_3_raw_data/3b,c/Nanostring_analysis_from_nSolver_4/WT_vs_KO_2022-10-05_07-45/resources/js/foundation.clearing.js
- figure_3_raw_data/3b,c/Nanostring_analysis_from_nSolver_4/WT_vs_KO_2022-10-05_07-45/resources/js/foundation.dropdown.js
- figure_3_raw_data/3b,c/Nanostring_analysis_from_nSolver_4/WT_vs_KO_2022-10-05_07-45/resources/js/foundation.equalizer.js
- figure_3_raw_data/3b,c/Nanostring_analysis_from_nSolver_4/WT_vs_KO_2022-10-05_07-45/resources/js/foundation.interchange.js
- figure_3_raw_data/3b,c/Nanostring_analysis_from_nSolver_4/WT_vs_KO_2022-10-05_07-45/resources/js/foundation.joyride.js
- figure_3_raw_data/3b,c/Nanostring_analysis_from_nSolver_4/WT_vs_KO_2022-10-05_07-45/resources/js/foundation.js
- figure_3_raw_data/3b,c/Nanostring_analysis_from_nSolver_4/WT_vs_KO_2022-10-05_07-45/resources/js/foundation.magellan.js
- figure_3_raw_data/3b,c/Nanostring_analysis_from_nSolver_4/WT_vs_KO_2022-10-05_07-45/resources/js/foundation.offcanvas.js
- figure_3_raw_data/3b,c/Nanostring_analysis_from_nSolver_4/WT_vs_KO_2022-10-05_07-45/resources/js/foundation.orbit.js
- figure_3_raw_data/3b,c/Nanostring_analysis_from_nSolver_4/WT_vs_KO_2022-10-05_07-45/resources/js/foundation.reveal.js
- figure_3_raw_data/3b,c/Nanostring_analysis_from_nSolver_4/WT_vs_KO_2022-10-05_07-45/resources/js/foundation.slider.js
- figure_3_raw_data/3b,c/Nanostring_analysis_from_nSolver_4/WT_vs_KO_2022-10-05_07-45/resources/js/foundation.tab.js
- figure_3_raw_data/3b,c/Nanostring_analysis_from_nSolver_4/WT_vs_KO_2022-10-05_07-45/resources/js/foundation.tooltip.js
- figure_3_raw_data/3b,c/Nanostring_analysis_from_nSolver_4/WT_vs_KO_2022-10-05_07-45/resources/js/foundation.topbar.js
- figure_3_raw_data/3b,c/Nanostring_analysis_from_nSolver_4/WT_vs_KO_2022-10-05_07-45/resources/js/heatmap.js
- figure_3_raw_data/3b,c/Nanostring_analysis_from_nSolver_4/WT_vs_KO_2022-10-05_07-45/resources/js/helpers.js
- figure_3_raw_data/3b,c/Nanostring_analysis_from_nSolver_4/WT_vs_KO_2022-10-05_07-45/resources/js/jquery-ui.min.js
- figure_3_raw_data/3b,c/Nanostring_analysis_from_nSolver_4/WT_vs_KO_2022-10-05_07-45/resources/js/jquery.cookie.js
- figure_3_raw_data/3b,c/Nanostring_analysis_from_nSolver_4/WT_vs_KO_2022-10-05_07-45/resources/js/jquery.dataTables.min.js
- figure_3_raw_data/3b,c/Nanostring_analysis_from_nSolver_4/WT_vs_KO_2022-10-05_07-45/resources/js/jquery.js
- figure_3_raw_data/3b,c/Nanostring_analysis_from_nSolver_4/WT_vs_KO_2022-10-05_07-45/resources/js/modernizr.js
- figure_3_raw_data/3b,c/Nanostring_analysis_from_nSolver_4/WT_vs_KO_2022-10-05_07-45/resources/js/placeholder.js
- figure_3_raw_data/3b,c/Nanostring_analysis_from_nSolver_4/WT_vs_KO_2022-10-05_07-45/resources/js/report.js
- figure_3_raw_data/3b,c/Nanostring_analysis_from_nSolver_4/WT_vs_KO_2022-10-05_07-45/results/
- figure_3_raw_data/3b,c/Nanostring_analysis_from_nSolver_4/WT_vs_KO_2022-10-05_07-45/results/.DS_Store
- figure_3_raw_data/3b,c/Nanostring_analysis_from_nSolver_4/WT_vs_KO_2022-10-05_07-45/results/DE/
- figure_3_raw_data/3b,c/Nanostring_analysis_from_nSolver_4/WT_vs_KO_2022-10-05_07-45/results/DE/Counts_log_transformed_and_non_transformed.ods
- figure_3_raw_data/3b,c/Nanostring_analysis_from_nSolver_4/WT_vs_KO_2022-10-05_07-45/results/DE/DE_results_-_Top_20_-_WT.or.KOKO.csv
- figure_3_raw_data/3b,c/Nanostring_analysis_from_nSolver_4/WT_vs_KO_2022-10-05_07-45/results/DE/DE_results_-_WT.or.KOKO.csv
- figure_3_raw_data/3b,c/Nanostring_analysis_from_nSolver_4/WT_vs_KO_2022-10-05_07-45/results/DE/DE_results_-_WT.or.KOKO_signifaint_genes_within_cutoff_limits.csv
- figure_3_raw_data/3b,c/Nanostring_analysis_from_nSolver_4/WT_vs_KO_2022-10-05_07-45/results/DE/Missing_data_warning.txt
- figure_3_raw_data/3b,c/Nanostring_analysis_from_nSolver_4/WT_vs_KO_2022-10-05_07-45/results/DE/txt_files_with_all_nano_string_genes.txt
- figure_3_raw_data/3b,c/Nanostring_analysis_from_nSolver_4/WT_vs_KO_2022-10-05_07-45/results/DE/txt_files_with_all_nano_string_genes.xlsx
- figure_3_raw_data/3b,c/Nanostring_analysis_from_nSolver_4/WT_vs_KO_2022-10-05_07-45/results/DE/volcano_plotWT.or.KOKO.png
- figure_3_raw_data/3b,c/Nanostring_analysis_from_nSolver_4/WT_vs_KO_2022-10-05_07-45/results/Normalization/
- figure_3_raw_data/3b,c/Nanostring_analysis_from_nSolver_4/WT_vs_KO_2022-10-05_07-45/results/Normalization/ALL_normalized_data.csv
- figure_3_raw_data/3b,c/Nanostring_analysis_from_nSolver_4/WT_vs_KO_2022-10-05_07-45/results/Normalization/gx_normalization_results.png
- figure_3_raw_data/3b,c/Nanostring_analysis_from_nSolver_4/WT_vs_KO_2022-10-05_07-45/results/Normalization/HK_selection_details_-_pairwise_variance.png
- figure_3_raw_data/3b,c/Nanostring_analysis_from_nSolver_4/WT_vs_KO_2022-10-05_07-45/results/Normalization/mRNA_normalization_summary.csv
- figure_3_raw_data/3b,c/Nanostring_analysis_from_nSolver_4/WT_vs_KO_2022-10-05_07-45/results/Normalization/mRNA_normalized_data.csv
- figure_3_raw_data/3b,c/Nanostring_analysis_from_nSolver_4/WT_vs_KO_2022-10-05_07-45/results/Normalization/selected_housekeepers.csv
- figure_3_raw_data/3b,c/Nanostring_analysis_from_nSolver_4/WT_vs_KO_2022-10-05_07-45/results/QC/
- figure_3_raw_data/3b,c/Nanostring_analysis_from_nSolver_4/WT_vs_KO_2022-10-05_07-45/results/QC/genes_removed_for_low_signal.csv
- figure_3_raw_data/3b,c/Nanostring_analysis_from_nSolver_4/WT_vs_KO_2022-10-05_07-45/results/QC/heatmap_of_all_genes_X_samples.png
- figure_3_raw_data/3b,c/Nanostring_analysis_from_nSolver_4/WT_vs_KO_2022-10-05_07-45/results/QC/heatmap_of_all_genes_X_samples_normalizedData.csv
- figure_3_raw_data/3b,c/Nanostring_analysis_from_nSolver_4/WT_vs_KO_2022-10-05_07-45/results/QC/heatmap_of_data_-_Angiogenesis.png
- figure_3_raw_data/3b,c/Nanostring_analysis_from_nSolver_4/WT_vs_KO_2022-10-05_07-45/results/QC/heatmap_of_data_-_Immune.Cell.Adhesion.and.Migration.png
- figure_3_raw_data/3b,c/Nanostring_analysis_from_nSolver_4/WT_vs_KO_2022-10-05_07-45/results/QC/heatmap_of_data_-_MAPK.png
- figure_3_raw_data/3b,c/Nanostring_analysis_from_nSolver_4/WT_vs_KO_2022-10-05_07-45/results/QC/PCA_colored_by_WT.or.KO_-_Antigen.Presentation.png
- figure_3_raw_data/3b,c/Nanostring_analysis_from_nSolver_4/WT_vs_KO_2022-10-05_07-45/results/QC/PCA_colored_by_WT.or.KO_-_Autophagy.png
- figure_3_raw_data/3b,c/Nanostring_analysis_from_nSolver_4/WT_vs_KO_2022-10-05_07-45/results/QC/PCA_colored_by_WT.or.KO_-_DNA.Damage.Repair.png
- figure_3_raw_data/3b,c/Nanostring_analysis_from_nSolver_4/WT_vs_KO_2022-10-05_07-45/results/QC/PCA_colored_by_WT.or.KO_-_Interferon.Signaling.png
- figure_3_raw_data/3b,c/Nanostring_analysis_from_nSolver_4/WT_vs_KO_2022-10-05_07-45/results/QC/PCA_colored_by_WT.or.KO_-_JAK.STAT.Signaling.png
- figure_3_raw_data/3b,c/Nanostring_analysis_from_nSolver_4/WT_vs_KO_2022-10-05_07-45/results/QC/PCA_colored_by_WT.or.KO_-_Lymphoid.Compartment.png
- figure_3_raw_data/3b,c/Nanostring_analysis_from_nSolver_4/WT_vs_KO_2022-10-05_07-45/results/QC/PCA_colored_by_WT.or.KO_-_NF.kappaB.Signaling.png
- figure_3_raw_data/3b,c/Nanostring_analysis_from_nSolver_4/WT_vs_KO_2022-10-05_07-45/results/QC/PCA_colored_by_WT.or.KO_-_TGF.beta.Signaling.png
- figure_3_raw_data/3b,c/Nanostring_analysis_from_nSolver_4/WT_vs_KO_2022-10-05_07-45/results/QC/PCA_loadings_-_DNA.Damage.Repair.png
- figure_3_raw_data/3b,c/Nanostring_analysis_from_nSolver_4/WT_vs_KO_2022-10-05_07-45/results/QC/QC_module_-_Mean.Var.normalized.counts.csv
- figure_3_raw_data/3b,c/Nanostring_analysis_from_nSolver_4/WT_vs_KO_2022-10-05_07-45/results/QC/raw_data_heatmap_-_color_key.png
- figure_3_raw_data/3b,c/Nanostring_analysis_from_nSolver_4/WT_vs_KO_2022-10-05_07-45/results/RPD/
- figure_3_raw_data/3b,c/Nanostring_analysis_from_nSolver_4/WT_vs_KO_2022-10-05_07-45/results/SNV/
- figure_3_raw_data/3b,c/Nanostring_analysis_from_nSolver_4/WT_vs_KO_2022-10-05_07-45/results/SPD/
- figure_3_raw_data/3b,c/Normalized_data_nanostring/
- figure_3_raw_data/3b,c/Normalized_data_nanostring/Counts_log_transformed_and_non_transformed.ods
- figure_3_raw_data/3b,c/Normalized_data_nanostring/GSEA744.gct.txt
- figure_3_raw_data/3b,c/Normalized_data_nanostring/KO_vs_WT_N_of_3_DEGs_only.ods
- figure_3_raw_data/3b,c/Normalized_data_nanostring/Phenotype.cls.txt
- figure_3_raw_data/3d/
- figure_3_raw_data/3d/.DS_Store
- figure_3_raw_data/3d/2_Fig_3d.1_VCAM1_quantification.pzfx
- figure_3_raw_data/3d/3_Fig_3d.2_ICAM1_quantification.pzfx
- figure_3_raw_data/3d/4_Fig_3d.3_STING_quantification.pzfx
- figure_3_raw_data/3e/
- figure_3_raw_data/3e/5_Fig_3e.1_VCAM1_surface.pzfx
- figure_3_raw_data/3e/6_Fig_3e.2_ICAM1_surface.pzfx
- figure_3_raw_data/3e/7_Fig_3e.3_IFNb_surface.pzfx
- figure_3_raw_data/3f,g/
- figure_3_raw_data/3f,g/.DS_Store
- figure_3_raw_data/3f,g/Read_me.docx
- __MACOSX/
- __MACOSX/figure_3_raw_data/
- __MACOSX/figure_3_raw_data/._.DS_Store
- __MACOSX/figure_3_raw_data/._3b,c
- __MACOSX/figure_3_raw_data/3b,c/
- __MACOSX/figure_3_raw_data/3b,c/._.DS_Store
- __MACOSX/figure_3_raw_data/3b,c/._Nanostring_analysis_from_nSolver_4
- __MACOSX/figure_3_raw_data/3b,c/._Normalized_data_nanostring
- __MACOSX/figure_3_raw_data/3b,c/Nanostring_analysis_from_nSolver_4/
- __MACOSX/figure_3_raw_data/3b,c/Nanostring_analysis_from_nSolver_4/._.DS_Store
- __MACOSX/figure_3_raw_data/3b,c/Nanostring_analysis_from_nSolver_4/._WT_vs_KO_2022-10-05_07-45
- __MACOSX/figure_3_raw_data/3b,c/Nanostring_analysis_from_nSolver_4/WT_vs_KO_2022-10-05_07-45/
- __MACOSX/figure_3_raw_data/3b,c/Nanostring_analysis_from_nSolver_4/WT_vs_KO_2022-10-05_07-45/._.DS_Store
- __MACOSX/figure_3_raw_data/3b,c/Nanostring_analysis_from_nSolver_4/WT_vs_KO_2022-10-05_07-45/._resources
- __MACOSX/figure_3_raw_data/3b,c/Nanostring_analysis_from_nSolver_4/WT_vs_KO_2022-10-05_07-45/._results
- __MACOSX/figure_3_raw_data/3b,c/Nanostring_analysis_from_nSolver_4/WT_vs_KO_2022-10-05_07-45/resources/
- __MACOSX/figure_3_raw_data/3b,c/Nanostring_analysis_from_nSolver_4/WT_vs_KO_2022-10-05_07-45/resources/._.DS_Store
- __MACOSX/figure_3_raw_data/3b,c/Nanostring_analysis_from_nSolver_4/WT_vs_KO_2022-10-05_07-45/resources/._css
- __MACOSX/figure_3_raw_data/3b,c/Nanostring_analysis_from_nSolver_4/WT_vs_KO_2022-10-05_07-45/resources/._img
- __MACOSX/figure_3_raw_data/3b,c/Nanostring_analysis_from_nSolver_4/WT_vs_KO_2022-10-05_07-45/resources/._inc
- __MACOSX/figure_3_raw_data/3b,c/Nanostring_analysis_from_nSolver_4/WT_vs_KO_2022-10-05_07-45/resources/._js
- __MACOSX/figure_3_raw_data/3b,c/Nanostring_analysis_from_nSolver_4/WT_vs_KO_2022-10-05_07-45/resources/css/
- __MACOSX/figure_3_raw_data/3b,c/Nanostring_analysis_from_nSolver_4/WT_vs_KO_2022-10-05_07-45/resources/css/._foundation.css
- __MACOSX/figure_3_raw_data/3b,c/Nanostring_analysis_from_nSolver_4/WT_vs_KO_2022-10-05_07-45/resources/css/._heatmap.css
- __MACOSX/figure_3_raw_data/3b,c/Nanostring_analysis_from_nSolver_4/WT_vs_KO_2022-10-05_07-45/resources/css/._jquery-ui.css
- __MACOSX/figure_3_raw_data/3b,c/Nanostring_analysis_from_nSolver_4/WT_vs_KO_2022-10-05_07-45/resources/css/._jquery.dataTables.min.css
- __MACOSX/figure_3_raw_data/3b,c/Nanostring_analysis_from_nSolver_4/WT_vs_KO_2022-10-05_07-45/resources/css/._normalize.css
- __MACOSX/figure_3_raw_data/3b,c/Nanostring_analysis_from_nSolver_4/WT_vs_KO_2022-10-05_07-45/resources/css/._report.css
- __MACOSX/figure_3_raw_data/3b,c/Nanostring_analysis_from_nSolver_4/WT_vs_KO_2022-10-05_07-45/resources/css/._theme.css
- __MACOSX/figure_3_raw_data/3b,c/Nanostring_analysis_from_nSolver_4/WT_vs_KO_2022-10-05_07-45/resources/img/
- __MACOSX/figure_3_raw_data/3b,c/Nanostring_analysis_from_nSolver_4/WT_vs_KO_2022-10-05_07-45/resources/img/._logo_nanostring.png
- __MACOSX/figure_3_raw_data/3b,c/Nanostring_analysis_from_nSolver_4/WT_vs_KO_2022-10-05_07-45/resources/img/._logo_nanostring_Flat_189x40.png
- __MACOSX/figure_3_raw_data/3b,c/Nanostring_analysis_from_nSolver_4/WT_vs_KO_2022-10-05_07-45/resources/img/._logo_nanostring_white_Flat.png
- __MACOSX/figure_3_raw_data/3b,c/Nanostring_analysis_from_nSolver_4/WT_vs_KO_2022-10-05_07-45/resources/img/._logo_nanostring_white_Flat_189x40.png
- __MACOSX/figure_3_raw_data/3b,c/Nanostring_analysis_from_nSolver_4/WT_vs_KO_2022-10-05_07-45/resources/img/._nanostring_icon.png
- __MACOSX/figure_3_raw_data/3b,c/Nanostring_analysis_from_nSolver_4/WT_vs_KO_2022-10-05_07-45/resources/img/._Thumbs.db
- __MACOSX/figure_3_raw_data/3b,c/Nanostring_analysis_from_nSolver_4/WT_vs_KO_2022-10-05_07-45/resources/img/._ui-bg_flat_0_aaaaaa_40x100.png
- __MACOSX/figure_3_raw_data/3b,c/Nanostring_analysis_from_nSolver_4/WT_vs_KO_2022-10-05_07-45/resources/img/._ui-bg_flat_75_ffffff_40x100.png
- __MACOSX/figure_3_raw_data/3b,c/Nanostring_analysis_from_nSolver_4/WT_vs_KO_2022-10-05_07-45/resources/img/._ui-bg_glass_55_fbf9ee_1x400.png
- __MACOSX/figure_3_raw_data/3b,c/Nanostring_analysis_from_nSolver_4/WT_vs_KO_2022-10-05_07-45/resources/img/._ui-bg_glass_65_ffffff_1x400.png
- __MACOSX/figure_3_raw_data/3b,c/Nanostring_analysis_from_nSolver_4/WT_vs_KO_2022-10-05_07-45/resources/img/._ui-bg_glass_75_dadada_1x400.png
- __MACOSX/figure_3_raw_data/3b,c/Nanostring_analysis_from_nSolver_4/WT_vs_KO_2022-10-05_07-45/resources/img/._ui-bg_glass_75_e6e6e6_1x400.png
- __MACOSX/figure_3_raw_data/3b,c/Nanostring_analysis_from_nSolver_4/WT_vs_KO_2022-10-05_07-45/resources/img/._ui-bg_glass_95_fef1ec_1x400.png
- __MACOSX/figure_3_raw_data/3b,c/Nanostring_analysis_from_nSolver_4/WT_vs_KO_2022-10-05_07-45/resources/img/._ui-bg_highlight-soft_75_cccccc_1x100.png
- __MACOSX/figure_3_raw_data/3b,c/Nanostring_analysis_from_nSolver_4/WT_vs_KO_2022-10-05_07-45/resources/img/._ui-icons_222222_256x240.png
- __MACOSX/figure_3_raw_data/3b,c/Nanostring_analysis_from_nSolver_4/WT_vs_KO_2022-10-05_07-45/resources/img/._ui-icons_2e83ff_256x240.png
- __MACOSX/figure_3_raw_data/3b,c/Nanostring_analysis_from_nSolver_4/WT_vs_KO_2022-10-05_07-45/resources/img/._ui-icons_454545_256x240.png
- __MACOSX/figure_3_raw_data/3b,c/Nanostring_analysis_from_nSolver_4/WT_vs_KO_2022-10-05_07-45/resources/img/._ui-icons_888888_256x240.png
- __MACOSX/figure_3_raw_data/3b,c/Nanostring_analysis_from_nSolver_4/WT_vs_KO_2022-10-05_07-45/resources/img/._ui-icons_cd0a0a_256x240.png
- __MACOSX/figure_3_raw_data/3b,c/Nanostring_analysis_from_nSolver_4/WT_vs_KO_2022-10-05_07-45/resources/inc/
- __MACOSX/figure_3_raw_data/3b,c/Nanostring_analysis_from_nSolver_4/WT_vs_KO_2022-10-05_07-45/resources/inc/._panel2_2.js
- __MACOSX/figure_3_raw_data/3b,c/Nanostring_analysis_from_nSolver_4/WT_vs_KO_2022-10-05_07-45/resources/inc/._panel2_5.js
- __MACOSX/figure_3_raw_data/3b,c/Nanostring_analysis_from_nSolver_4/WT_vs_KO_2022-10-05_07-45/resources/inc/._status.js
- __MACOSX/figure_3_raw_data/3b,c/Nanostring_analysis_from_nSolver_4/WT_vs_KO_2022-10-05_07-45/resources/js/
- __MACOSX/figure_3_raw_data/3b,c/Nanostring_analysis_from_nSolver_4/WT_vs_KO_2022-10-05_07-45/resources/js/._advanced.analysis.js
- __MACOSX/figure_3_raw_data/3b,c/Nanostring_analysis_from_nSolver_4/WT_vs_KO_2022-10-05_07-45/resources/js/._d3.min.js
- __MACOSX/figure_3_raw_data/3b,c/Nanostring_analysis_from_nSolver_4/WT_vs_KO_2022-10-05_07-45/resources/js/._fastclick.js
- __MACOSX/figure_3_raw_data/3b,c/Nanostring_analysis_from_nSolver_4/WT_vs_KO_2022-10-05_07-45/resources/js/._foundation.abide.js
- __MACOSX/figure_3_raw_data/3b,c/Nanostring_analysis_from_nSolver_4/WT_vs_KO_2022-10-05_07-45/resources/js/._foundation.accordion.js
- __MACOSX/figure_3_raw_data/3b,c/Nanostring_analysis_from_nSolver_4/WT_vs_KO_2022-10-05_07-45/resources/js/._foundation.alert.js
- __MACOSX/figure_3_raw_data/3b,c/Nanostring_analysis_from_nSolver_4/WT_vs_KO_2022-10-05_07-45/resources/js/._foundation.clearing.js
- __MACOSX/figure_3_raw_data/3b,c/Nanostring_analysis_from_nSolver_4/WT_vs_KO_2022-10-05_07-45/resources/js/._foundation.dropdown.js
- __MACOSX/figure_3_raw_data/3b,c/Nanostring_analysis_from_nSolver_4/WT_vs_KO_2022-10-05_07-45/resources/js/._foundation.equalizer.js
- __MACOSX/figure_3_raw_data/3b,c/Nanostring_analysis_from_nSolver_4/WT_vs_KO_2022-10-05_07-45/resources/js/._foundation.interchange.js
- __MACOSX/figure_3_raw_data/3b,c/Nanostring_analysis_from_nSolver_4/WT_vs_KO_2022-10-05_07-45/resources/js/._foundation.joyride.js
- __MACOSX/figure_3_raw_data/3b,c/Nanostring_analysis_from_nSolver_4/WT_vs_KO_2022-10-05_07-45/resources/js/._foundation.js
- __MACOSX/figure_3_raw_data/3b,c/Nanostring_analysis_from_nSolver_4/WT_vs_KO_2022-10-05_07-45/resources/js/._foundation.magellan.js
- __MACOSX/figure_3_raw_data/3b,c/Nanostring_analysis_from_nSolver_4/WT_vs_KO_2022-10-05_07-45/resources/js/._foundation.offcanvas.js
- __MACOSX/figure_3_raw_data/3b,c/Nanostring_analysis_from_nSolver_4/WT_vs_KO_2022-10-05_07-45/resources/js/._foundation.orbit.js
- __MACOSX/figure_3_raw_data/3b,c/Nanostring_analysis_from_nSolver_4/WT_vs_KO_2022-10-05_07-45/resources/js/._foundation.reveal.js
- __MACOSX/figure_3_raw_data/3b,c/Nanostring_analysis_from_nSolver_4/WT_vs_KO_2022-10-05_07-45/resources/js/._foundation.slider.js
- __MACOSX/figure_3_raw_data/3b,c/Nanostring_analysis_from_nSolver_4/WT_vs_KO_2022-10-05_07-45/resources/js/._foundation.tab.js
- __MACOSX/figure_3_raw_data/3b,c/Nanostring_analysis_from_nSolver_4/WT_vs_KO_2022-10-05_07-45/resources/js/._foundation.tooltip.js
- __MACOSX/figure_3_raw_data/3b,c/Nanostring_analysis_from_nSolver_4/WT_vs_KO_2022-10-05_07-45/resources/js/._foundation.topbar.js
- __MACOSX/figure_3_raw_data/3b,c/Nanostring_analysis_from_nSolver_4/WT_vs_KO_2022-10-05_07-45/resources/js/._heatmap.js
- __MACOSX/figure_3_raw_data/3b,c/Nanostring_analysis_from_nSolver_4/WT_vs_KO_2022-10-05_07-45/resources/js/._helpers.js
- __MACOSX/figure_3_raw_data/3b,c/Nanostring_analysis_from_nSolver_4/WT_vs_KO_2022-10-05_07-45/resources/js/._jquery-ui.min.js
- __MACOSX/figure_3_raw_data/3b,c/Nanostring_analysis_from_nSolver_4/WT_vs_KO_2022-10-05_07-45/resources/js/._jquery.cookie.js
- __MACOSX/figure_3_raw_data/3b,c/Nanostring_analysis_from_nSolver_4/WT_vs_KO_2022-10-05_07-45/resources/js/._jquery.dataTables.min.js
- __MACOSX/figure_3_raw_data/3b,c/Nanostring_analysis_from_nSolver_4/WT_vs_KO_2022-10-05_07-45/resources/js/._jquery.js
- __MACOSX/figure_3_raw_data/3b,c/Nanostring_analysis_from_nSolver_4/WT_vs_KO_2022-10-05_07-45/resources/js/._modernizr.js
- __MACOSX/figure_3_raw_data/3b,c/Nanostring_analysis_from_nSolver_4/WT_vs_KO_2022-10-05_07-45/resources/js/._placeholder.js
- __MACOSX/figure_3_raw_data/3b,c/Nanostring_analysis_from_nSolver_4/WT_vs_KO_2022-10-05_07-45/resources/js/._report.js
- __MACOSX/figure_3_raw_data/3b,c/Nanostring_analysis_from_nSolver_4/WT_vs_KO_2022-10-05_07-45/results/
- __MACOSX/figure_3_raw_data/3b,c/Nanostring_analysis_from_nSolver_4/WT_vs_KO_2022-10-05_07-45/results/._.DS_Store
- __MACOSX/figure_3_raw_data/3b,c/Nanostring_analysis_from_nSolver_4/WT_vs_KO_2022-10-05_07-45/results/._DE
- __MACOSX/figure_3_raw_data/3b,c/Nanostring_analysis_from_nSolver_4/WT_vs_KO_2022-10-05_07-45/results/._Normalization
- __MACOSX/figure_3_raw_data/3b,c/Nanostring_analysis_from_nSolver_4/WT_vs_KO_2022-10-05_07-45/results/._QC
- __MACOSX/figure_3_raw_data/3b,c/Nanostring_analysis_from_nSolver_4/WT_vs_KO_2022-10-05_07-45/results/._RPD
- __MACOSX/figure_3_raw_data/3b,c/Nanostring_analysis_from_nSolver_4/WT_vs_KO_2022-10-05_07-45/results/._SNV
- __MACOSX/figure_3_raw_data/3b,c/Nanostring_analysis_from_nSolver_4/WT_vs_KO_2022-10-05_07-45/results/._SPD
- __MACOSX/figure_3_raw_data/3b,c/Nanostring_analysis_from_nSolver_4/WT_vs_KO_2022-10-05_07-45/results/DE/
- __MACOSX/figure_3_raw_data/3b,c/Nanostring_analysis_from_nSolver_4/WT_vs_KO_2022-10-05_07-45/results/DE/._Counts_log_transformed_and_non_transformed.ods
- __MACOSX/figure_3_raw_data/3b,c/Nanostring_analysis_from_nSolver_4/WT_vs_KO_2022-10-05_07-45/results/DE/._DE_results_-_Top_20_-_WT.or.KOKO.csv
- __MACOSX/figure_3_raw_data/3b,c/Nanostring_analysis_from_nSolver_4/WT_vs_KO_2022-10-05_07-45/results/DE/._DE_results_-_WT.or.KOKO.csv
- __MACOSX/figure_3_raw_data/3b,c/Nanostring_analysis_from_nSolver_4/WT_vs_KO_2022-10-05_07-45/results/DE/._DE_results_-_WT.or.KOKO_signifaint_genes_within_cutoff_limits.csv
- __MACOSX/figure_3_raw_data/3b,c/Nanostring_analysis_from_nSolver_4/WT_vs_KO_2022-10-05_07-45/results/DE/._Missing_data_warning.txt
- __MACOSX/figure_3_raw_data/3b,c/Nanostring_analysis_from_nSolver_4/WT_vs_KO_2022-10-05_07-45/results/DE/._txt_files_with_all_nano_string_genes.txt
- __MACOSX/figure_3_raw_data/3b,c/Nanostring_analysis_from_nSolver_4/WT_vs_KO_2022-10-05_07-45/results/DE/._txt_files_with_all_nano_string_genes.xlsx
- __MACOSX/figure_3_raw_data/3b,c/Nanostring_analysis_from_nSolver_4/WT_vs_KO_2022-10-05_07-45/results/DE/._volcano_plotWT.or.KOKO.png
- __MACOSX/figure_3_raw_data/3b,c/Nanostring_analysis_from_nSolver_4/WT_vs_KO_2022-10-05_07-45/results/Normalization/
- __MACOSX/figure_3_raw_data/3b,c/Nanostring_analysis_from_nSolver_4/WT_vs_KO_2022-10-05_07-45/results/Normalization/._ALL_normalized_data.csv
- __MACOSX/figure_3_raw_data/3b,c/Nanostring_analysis_from_nSolver_4/WT_vs_KO_2022-10-05_07-45/results/Normalization/._gx_normalization_results.png
- __MACOSX/figure_3_raw_data/3b,c/Nanostring_analysis_from_nSolver_4/WT_vs_KO_2022-10-05_07-45/results/Normalization/._HK_selection_details_-_pairwise_variance.png
- __MACOSX/figure_3_raw_data/3b,c/Nanostring_analysis_from_nSolver_4/WT_vs_KO_2022-10-05_07-45/results/Normalization/._mRNA_normalization_summary.csv
- __MACOSX/figure_3_raw_data/3b,c/Nanostring_analysis_from_nSolver_4/WT_vs_KO_2022-10-05_07-45/results/Normalization/._mRNA_normalized_data.csv
- __MACOSX/figure_3_raw_data/3b,c/Nanostring_analysis_from_nSolver_4/WT_vs_KO_2022-10-05_07-45/results/Normalization/._selected_housekeepers.csv
- __MACOSX/figure_3_raw_data/3b,c/Nanostring_analysis_from_nSolver_4/WT_vs_KO_2022-10-05_07-45/results/QC/
- __MACOSX/figure_3_raw_data/3b,c/Nanostring_analysis_from_nSolver_4/WT_vs_KO_2022-10-05_07-45/results/QC/._genes_removed_for_low_signal.csv
- __MACOSX/figure_3_raw_data/3b,c/Nanostring_analysis_from_nSolver_4/WT_vs_KO_2022-10-05_07-45/results/QC/._heatmap_of_all_genes_X_samples.png
- __MACOSX/figure_3_raw_data/3b,c/Nanostring_analysis_from_nSolver_4/WT_vs_KO_2022-10-05_07-45/results/QC/._heatmap_of_all_genes_X_samples_normalizedData.csv
- __MACOSX/figure_3_raw_data/3b,c/Nanostring_analysis_from_nSolver_4/WT_vs_KO_2022-10-05_07-45/results/QC/._heatmap_of_data_-_Angiogenesis.png
- __MACOSX/figure_3_raw_data/3b,c/Nanostring_analysis_from_nSolver_4/WT_vs_KO_2022-10-05_07-45/results/QC/._heatmap_of_data_-_Immune.Cell.Adhesion.and.Migration.png
- __MACOSX/figure_3_raw_data/3b,c/Nanostring_analysis_from_nSolver_4/WT_vs_KO_2022-10-05_07-45/results/QC/._heatmap_of_data_-_MAPK.png
- __MACOSX/figure_3_raw_data/3b,c/Nanostring_analysis_from_nSolver_4/WT_vs_KO_2022-10-05_07-45/results/QC/._PCA_colored_by_WT.or.KO_-_Antigen.Presentation.png
- __MACOSX/figure_3_raw_data/3b,c/Nanostring_analysis_from_nSolver_4/WT_vs_KO_2022-10-05_07-45/results/QC/._PCA_colored_by_WT.or.KO_-_Autophagy.png
- __MACOSX/figure_3_raw_data/3b,c/Nanostring_analysis_from_nSolver_4/WT_vs_KO_2022-10-05_07-45/results/QC/._PCA_colored_by_WT.or.KO_-_DNA.Damage.Repair.png
- __MACOSX/figure_3_raw_data/3b,c/Nanostring_analysis_from_nSolver_4/WT_vs_KO_2022-10-05_07-45/results/QC/._PCA_colored_by_WT.or.KO_-_Interferon.Signaling.png
- __MACOSX/figure_3_raw_data/3b,c/Nanostring_analysis_from_nSolver_4/WT_vs_KO_2022-10-05_07-45/results/QC/._PCA_colored_by_WT.or.KO_-_JAK.STAT.Signaling.png
- __MACOSX/figure_3_raw_data/3b,c/Nanostring_analysis_from_nSolver_4/WT_vs_KO_2022-10-05_07-45/results/QC/._PCA_colored_by_WT.or.KO_-_Lymphoid.Compartment.png
- __MACOSX/figure_3_raw_data/3b,c/Nanostring_analysis_from_nSolver_4/WT_vs_KO_2022-10-05_07-45/results/QC/._PCA_colored_by_WT.or.KO_-_NF.kappaB.Signaling.png
- __MACOSX/figure_3_raw_data/3b,c/Nanostring_analysis_from_nSolver_4/WT_vs_KO_2022-10-05_07-45/results/QC/._PCA_colored_by_WT.or.KO_-_TGF.beta.Signaling.png
- __MACOSX/figure_3_raw_data/3b,c/Nanostring_analysis_from_nSolver_4/WT_vs_KO_2022-10-05_07-45/results/QC/._PCA_loadings_-_DNA.Damage.Repair.png
- __MACOSX/figure_3_raw_data/3b,c/Nanostring_analysis_from_nSolver_4/WT_vs_KO_2022-10-05_07-45/results/QC/._QC_module_-_Mean.Var.normalized.counts.csv
- __MACOSX/figure_3_raw_data/3b,c/Nanostring_analysis_from_nSolver_4/WT_vs_KO_2022-10-05_07-45/results/QC/._raw_data_heatmap_-_color_key.png
- __MACOSX/figure_3_raw_data/3b,c/Normalized_data_nanostring/
- __MACOSX/figure_3_raw_data/3b,c/Normalized_data_nanostring/._Counts_log_transformed_and_non_transformed.ods
- __MACOSX/figure_3_raw_data/3b,c/Normalized_data_nanostring/._GSEA744.gct.txt
- __MACOSX/figure_3_raw_data/3b,c/Normalized_data_nanostring/._KO_vs_WT_N_of_3_DEGs_only.ods
- __MACOSX/figure_3_raw_data/3b,c/Normalized_data_nanostring/._Phenotype.cls.txt
- __MACOSX/figure_3_raw_data/3d/
- __MACOSX/figure_3_raw_data/3d/._.DS_Store
- __MACOSX/figure_3_raw_data/3f,g/
- __MACOSX/figure_3_raw_data/3f,g/._.DS_Store
- __MACOSX/figure_3_raw_data/3f,g/._Read_me.docx
