# Supplementary material for: Tumor endothelial cell autophagy is a key vascular‐immune checkpoint in melanoma
Source: EMBO Mol Med. 2023 Nov 27;15(12):e18028. doi: 10.15252/emmm.202318028 (PMC10701618; doi:10.15252/emmm.202318028)
Supplement: Supplementary file 8 — Source Data for Figure 3 [file EMMM-15-e18028-s010.zip › figure_3_raw_data/3b,c/Nanostring_analysis_from_nSolver_4/WT_vs_KO_2022-10-05_07-45/resources/inc/status.js]

document.write('<p>Loading R libraries</p>');document.write('<p>Loaded  5 / 60  libraries</p>');document.write('<p>Loaded  10 / 60  libraries</p>');document.write('<p>Loaded  15 / 60  libraries</p>');document.write('<p>Loaded  20 / 60  libraries</p>');document.write('<p>Loaded  25 / 60  libraries</p>');document.write('<p>Loaded  30 / 60  libraries</p>');document.write('<p>Loaded  35 / 60  libraries</p>');document.write('<p>Loaded  40 / 60  libraries</p>');document.write('<p>Loaded  45 / 60  libraries</p>');document.write('<p>Loaded  50 / 60  libraries</p>');document.write('<p>Loaded  55 / 60  libraries</p>');document.write('<p>Loaded  60 / 60  libraries</p>');document.write('<p>Finished loading R libraries</p>');document.write('<p>Normalized mRNA data</p>');document.write('<p>Created mRNA normalized data files</p>');document.write('<p>Starting Overview</p>');document.write('<p>Creating Overview plots</p>');document.write('<p>Creating Overview heatmaps for gene set  1 / 25 </p>');document.write('<p>Creating Overview heatmaps for gene set  2 / 25 </p>');document.write('<p>Creating Overview heatmaps for gene set  3 / 25 </p>');document.write('<p>Creating Overview heatmaps for gene set  4 / 25 </p>');document.write('<p>Creating Overview heatmaps for gene set  5 / 25 </p>');document.write('<p>Creating Overview heatmaps for gene set  6 / 25 </p>');document.write('<p>Creating Overview heatmaps for gene set  7 / 25 </p>');document.write('<p>Creating Overview heatmaps for gene set  8 / 25 </p>');document.write('<p>Creating Overview heatmaps for gene set  9 / 25 </p>');document.write('<p>Creating Overview heatmaps for gene set  10 / 25 </p>');document.write('<p>Creating Overview heatmaps for gene set  11 / 25 </p>');document.write('<p>Creating Overview heatmaps for gene set  12 / 25 </p>');document.write('<p>Creating Overview heatmaps for gene set  13 / 25 </p>');document.write('<p>Creating Overview heatmaps for gene set  14 / 25 </p>');document.write('<p>Creating Overview heatmaps for gene set  15 / 25 </p>');document.write('<p>Creating Overview heatmaps for gene set  16 / 25 </p>');document.write('<p>Creating Overview heatmaps for gene set  17 / 25 </p>');document.write('<p>Creating Overview heatmaps for gene set  18 / 25 </p>');document.write('<p>Creating Overview heatmaps for gene set  19 / 25 </p>');document.write('<p>Creating Overview heatmaps for gene set  20 / 25 </p>');document.write('<p>Creating Overview heatmaps for gene set  21 / 25 </p>');document.write('<p>Creating Overview heatmaps for gene set  22 / 25 </p>');document.write('<p>Creating Overview heatmaps for gene set  23 / 25 </p>');document.write('<p>Creating Overview heatmaps for gene set  24 / 25 </p>');document.write('<p>Creating Overview heatmaps for gene set  25 / 25 </p>');document.write('<p>Creating Overview histograms  1 / 1 </p>');document.write('<p>Creating Overview HTML infrastructure</p>');document.write('<p>Finished Overview</p>');document.write('<p>Starting differential expression (DE) analysis</p>');document.write('<p>Creating differential expression (DE) analysis results files</p>');document.write('<p>Finished differential expression (DE) analysis</p>');document.write('<p>Starting gene set analysis (GSA)</p>');document.write('<p>Creating gene set analysis (GSA) plots for gene set 1/25</p>');document.write('<p>Creating gene set analysis (GSA) plots for gene set 2/25</p>');document.write('<p>Creating gene set analysis (GSA) plots for gene set 3/25</p>');document.write('<p>Creating gene set analysis (GSA) plots for gene set 4/25</p>');document.write('<p>Creating gene set analysis (GSA) plots for gene set 5/25</p>');document.write('<p>Creating gene set analysis (GSA) plots for gene set 6/25</p>');document.write('<p>Creating gene set analysis (GSA) plots for gene set 7/25</p>');document.write('<p>Creating gene set analysis (GSA) plots for gene set 8/25</p>');document.write('<p>Creating gene set analysis (GSA) plots for gene set 9/25</p>');document.write('<p>Creating gene set analysis (GSA) plots for gene set 10/25</p>');document.write('<p>Creating gene set analysis (GSA) plots for gene set 11/25</p>');document.write('<p>Creating gene set analysis (GSA) plots for gene set 12/25</p>');document.write('<p>Creating gene set analysis (GSA) plots for gene set 13/25</p>');document.write('<p>Creating gene set analysis (GSA) plots for gene set 14/25</p>');document.write('<p>Creating gene set analysis (GSA) plots for gene set 15/25</p>');document.write('<p>Creating gene set analysis (GSA) plots for gene set 16/25</p>');document.write('<p>Creating gene set analysis (GSA) plots for gene set 17/25</p>');document.write('<p>Creating gene set analysis (GSA) plots for gene set 18/25</p>');document.write('<p>Creating gene set analysis (GSA) plots for gene set 19/25</p>');document.write('<p>Creating gene set analysis (GSA) plots for gene set 20/25</p>');document.write('<p>Creating gene set analysis (GSA) plots for gene set 21/25</p>');document.write('<p>Creating gene set analysis (GSA) plots for gene set 22/25</p>');document.write('<p>Creating gene set analysis (GSA) plots for gene set 23/25</p>');document.write('<p>Creating gene set analysis (GSA) plots for gene set 24/25</p>');document.write('<p>Creating gene set analysis (GSA) plots for gene set 25/25</p>');document.write('<p>Creating gene set analysis (GSA) results files</p>');document.write('<p>Creating gene set analysis (GSA) HTML infrastructure</p>');document.write('<p>Finished gene set analysis (GSA)</p>');document.write('<p> Pathview Analysis is aborted due to error</p>');document.write('<p>Starting pathway scoring analysis</p>');document.write('<p>Finished pathway scoring analysis</p>');
