# Supplementary material for: Tumor endothelial cell autophagy is a key vascular‐immune checkpoint in melanoma
Source: EMBO Mol Med. 2023 Nov 27;15(12):e18028. doi: 10.15252/emmm.202318028 (PMC10701618; doi:10.15252/emmm.202318028)
Supplement: Supplementary file 8 — Source Data for Figure 3 [file EMMM-15-e18028-s010.zip › figure_3_raw_data/3b,c/Nanostring_analysis_from_nSolver_4/WT_vs_KO_2022-10-05_07-45/resources/js/advanced.analysis.js]

// This file intentionally left blank //
