# Supplementary material for: Tumor endothelial cell autophagy is a key vascular‐immune checkpoint in melanoma
Source: EMBO Mol Med. 2023 Nov 27;15(12):e18028. doi: 10.15252/emmm.202318028 (PMC10701618; doi:10.15252/emmm.202318028)
Supplement: Supplementary file 8 — Source Data for Figure 3 [file EMMM-15-e18028-s010.zip › figure_3_raw_data/3b,c/Nanostring_analysis_from_nSolver_4/WT_vs_KO_2022-10-05_07-45/resources/js/foundation.accordion.js]

;(function ($, window, document, undefined) {
  'use strict';

  Foundation.libs.accordion = {
    name : 'accordion',

    version : '5.3.0',

    settings : {
      active_class: 'active',
      multi_expand: false,
      toggleable: true,
      callback : function () {}
    },

    init : function (scope, method, options) {
      this.bindings(method, options);
    },

    events : function () {
      var self = this;
      var S = this.S;
      S(this.scope)
      .off('.fndtn.accordion')
      .on('click.fndtn.accordion', '[' + this.attr_name() + '] > dd > a', function (e) {
        var accordion = S(this).closest('[' + self.attr_name() + ']'),
            target = S('#' + this.href.split('#')[1]),
            siblings = S('dd > .content', accordion),
            aunts = $('dd', accordion),
            groupSelector = self.attr_name() + '=' + accordion.attr(self.attr_name()),
            settings = accordion.data(self.attr_name(true) + '-init'),
            active_content = S('dd > .content.' + settings.active_class, accordion);
        e.preventDefault();

        if (accordion.attr(self.attr_name())) {
          siblings = siblings.add('[' + groupSelector + '] dd > .content');
          aunts = aunts.add('[' + groupSelector + '] dd');
        }

        if (settings.toggleable && target.is(active_content)) {
          target.parent('dd').toggleClass(settings.active_class, false);
          target.toggleClass(settings.active_class, false);
          settings.callback(target);
          target.triggerHandler('toggled', [accordion]);
          accordion.triggerHandler('toggled', [target]);
          return;
        }

        if (!settings.multi_expand) {
          siblings.removeClass(settings.active_class);
          aunts.removeClass(settings.active_class);
        }

        target.addClass(settings.active_class).parent().addClass(settings.active_class);
        settings.callback(target);
        target.triggerHandler('toggled', [accordion]);
        accordion.triggerHandler('toggled', [target]);
      });
    },

    off : function () {},

    reflow : function () {}
  };
}(jQuery, window, window.document));
