# Supplementary material for: Tumor endothelial cell autophagy is a key vascular‐immune checkpoint in melanoma
Source: EMBO Mol Med. 2023 Nov 27;15(12):e18028. doi: 10.15252/emmm.202318028 (PMC10701618; doi:10.15252/emmm.202318028)
Supplement: Supplementary file 8 — Source Data for Figure 3 [file EMMM-15-e18028-s010.zip › figure_3_raw_data/3b,c/Nanostring_analysis_from_nSolver_4/WT_vs_KO_2022-10-05_07-45/resources/js/foundation.alert.js]

;(function ($, window, document, undefined) {
  'use strict';

  Foundation.libs.alert = {
    name : 'alert',

    version : '5.3.0',

    settings : {
      callback: function (){}
    },

    init : function (scope, method, options) {
      this.bindings(method, options);
    },

    events : function () {
      var self = this,
          S = this.S;

      $(this.scope).off('.alert').on('click.fndtn.alert', '[' + this.attr_name() + '] a.close', function (e) {
          var alertBox = S(this).closest('[' + self.attr_name() + ']'),
              settings = alertBox.data(self.attr_name(true) + '-init') || self.settings;

        e.preventDefault();
        if (Modernizr.csstransitions) {
          alertBox.addClass("alert-close");
          alertBox.on('transitionend webkitTransitionEnd oTransitionEnd', function(e) {
            S(this).trigger('close').trigger('close.fndtn.alert').remove();
            settings.callback();
          });
        } else {
          alertBox.fadeOut(300, function () {
            S(this).trigger('close').trigger('close.fndtn.alert').remove();
            settings.callback();
          });
        }
      });
    },

    reflow : function () {}
  };
}(jQuery, window, window.document));
