# Supplementary material for: Tumor endothelial cell autophagy is a key vascular‐immune checkpoint in melanoma
Source: EMBO Mol Med. 2023 Nov 27;15(12):e18028. doi: 10.15252/emmm.202318028 (PMC10701618; doi:10.15252/emmm.202318028)
Supplement: Supplementary file 8 — Source Data for Figure 3 [file EMMM-15-e18028-s010.zip › figure_3_raw_data/3b,c/Nanostring_analysis_from_nSolver_4/WT_vs_KO_2022-10-05_07-45/results/DE/Counts_log_transformed_and_non_transformed.ods]

## Sheet: Sheet1
	ALL - normalized log2 count data		20220518_jvw107_mec_03.RCC	20220518_jvw107_mec_04.RCC	20220518_jvw107_mec_05.RCC	20220518_jvw107_mec_06.RCC	20220518_jvw107_mec_07.RCC	20220518_jvw107_mec_09.RCC				ALL - normalized linear count data		20220518_jvw107_mec_03.RCC	20220518_jvw107_mec_04.RCC	20220518_jvw107_mec_05.RCC	20220518_jvw107_mec_06.RCC	20220518_jvw107_mec_07.RCC	20220518_jvw107_mec_09.RCC
		Atf3	9.509908205	10.00985897	10.80381716	8.046520474	10.57606339	9.310498861					Irf1	225.7518066	420.8803575	436.3783459	209.0964169	480.3710086	323.2823983
		B2m	11.71757912	12.62292072	12.70033998	11.82054722	12.64632454	12.02641901					Pten	41.6345545	82.91433166	106.7843482	43.85304792	91.13758265	73.56126429
		Birc3	6.363589817	6.815771915	7.227941231	5.77234551	6.719427565	6.238349076					Il6	97.14729384	195.5696736	425.0838475	34.95532805	361.7022812	162.6091105
		Bnip3l	7.824494325	8.121450658	8.517896936	7.603468598	8.196474727	7.747362723					Olfml2b	207.2475602	96.43297269	50.31185635	216.0874825	55.06228952	108.4060737
		Brd3	5.910224199	5.097915144	5.125579514	4.931043257	5.416864795	5.810927852					Gbp2	109.175054	294.7063745	219.7293318	117.5770125	439.5489663	187.7748062
		Casp1	5.61577684	6.309419249	6.208041674	4.516005757	6.153830389	5.476508813					Cxcl2	21.27988341	49.56835045	95.48984981	17.15988831	45.56879133	40.65227763
		Ccl21a	5.472818886	8.557346763	7.962929176	5.454605213	7.554368319	6.907143167					Birc3	82.34389669	112.6553419	149.9087965	54.65742204	105.3778299	75.49708703
		Cd14	4.975319227	5.657342553	6.413156104	4.738398179	5.969405818	5.412378475					Kat2b	63.83965024	102.7416718	98.57016755	52.75076778	93.98563211	61.94632782
		Cd40	5.61577684	5.207539635	5.247570038	5.475363773	5.416864795	5.760301779					Nt5e	86.9699583	226.2119266	398.3877605	108.0437412	219.2998083	102.5986055
		Cdkn1c	5.531712575	5.707968626	5.592705524	4.516005757	6.054294716	5.20087437					Irf7	85.11953365	126.173983	122.1859369	76.26617029	132.9089747	85.17620075
		Col6a3	7.806719623	5.404576482	5.082510792	7.234824005	5.732366621	5.810927852					Hdc	27.75636967	56.77829233	67.76699019	19.06654257	66.45448735	30.97316391
		Cxcl1	6.191637134	7.389146442	8.421820965	4.433543597	7.873378931	5.952946857					B2m	3367.772853	6307.797905	6655.539854	3616.923126	6410.95933	4171.698014
		Cxcl2	4.411418342	5.631347344	6.577275483	4.100968258	5.5099742	5.34526428					Tlr4	79.56825972	118.0627983	146.8284787	68.00400184	115.820678	89.04784624
		Dusp1	11.8540013	12.07338605	12.68804643	11.4920129	12.09274344	11.68001641					Rad50	34.23285593	53.17332139	48.25831119	31.14201953	48.41684078	44.52392312
		Dusp2	5.842052696	6.292931126	6.883606723	5.018506098	6.652932154	6.34526428					Ly6c1	1203.701231	2069.253321	2303.050894	1214.538762	1702.184226	1471.225286
		Dusp5	8.057781387	8.357782271	8.948009756	7.821814187	8.196474727	7.707834359					Thy1	189.6685261	74.80314704	52.36540151	123.9325267	49.3661906	81.30455527
		Egr1	9.652727976	10.41223005	11.62119944	8.100968258	10.82814038	9.711170072					Pik3r1	180.4164029	222.6069557	220.7561044	116.3059097	243.9829036	168.4165788
		Gbp2	6.770499435	8.203134456	7.779583659	6.877462216	8.779880082	7.552859699					Relb	111.950691	156.816236	183.7922916	94.69716144	168.9842678	118.0851874
		H2-D1	10.70003369	11.42883202	11.51587494	10.80346163	11.55436832	10.85983745					Rock1	56.43795166	91.92675902	118.0788465	46.39525359	144.3011725	98.72695997
		H2-K1	9.09242753	10.37060631	10.4400628	9.344671186	10.57516591	9.782669592					Parp9	120.2776019	176.6435761	123.2127094	102.9593299	182.2751653	114.2135419
		H2-T23	6.865136309	7.756878226	8.038116672	6.346080756	7.890795984	7.582303477					Itga1	71.24134882	151.4087796	150.9355691	61.01293623	135.7570242	106.4702509
		Hdc	4.794746981	5.827267554	6.082510792	4.252971351	6.054294716	4.952946857					Selp	179.4911905	369.5095215	685.8840825	117.5770125	996.8173103	261.3360705
		Hif1a	6.560281728	6.958512087	6.696328155	5.989936946	7.424857586	6.444799953					Icam1	107.3246294	267.6690924	531.8681957	101.688227	432.9035176	234.2345521
		Icam1	6.745837381	8.064306751	9.05492496	6.668008851	8.757901713	7.871810094					Ifih1	67.54049953	144.1988377	120.1323917	59.10628197	146.1998722	104.5344282
		Ifi203	6.154642926	7.464697475	7.63057371	5.668008851	7.432806339	7.20087437					Ccl21a	44.41019147	376.7194634	249.5057366	43.85304792	187.9712642	120.0210102
		Ifih1	6.077680944	7.171915725	6.908481392	5.885239567	7.19179824	6.707834359					Col6a3	223.901382	42.35840857	33.88349509	150.6256863	53.16358988	56.13885959
		Il6	6.602101903	7.611538863	8.73160363	5.127440469	8.498658886	7.34526428					Casp1	49.03625308	79.30936072	73.92762566	22.87985109	71.20123645	44.52392312
		Irf1	7.818593723	8.71726637	8.769435703	7.70802453	8.908005274	8.336651149					Bnip3l	226.677019	278.4840053	366.5578106	194.4787342	293.3490942	214.8763246
		Irf7	6.411418342	6.979270647	6.932934436	6.252971351	7.054294716	6.412378475					H2-T23	116.5767526	216.2982565	262.8537801	81.35058164	237.3374548	191.6464517
		Itga1	6.154642926	7.242305053	7.237789017	5.931043257	7.084883036	6.73430657					Rps6kb1	42.55976683	81.11184619	72.90085308	35.59087947	76.89733536	63.88215057
		Kat2b	5.996380842	6.682877645	6.623079173	5.721120187	6.554368319	5.952946857					Brd3	60.13880095	34.24722395	34.91026767	30.50646811	42.72074187	56.13885959
		Ly6c1	10.23326163	11.01489456	11.16933058	10.24619282	10.73317147	10.52280247					Cdkn1c	46.26061612	52.27207866	48.25831119	22.87985109	66.45448735	36.78063214
		Mdm2	5.669216099	6.292931126	6.286044186	5.346080756	5.969405818	6.040409698					Palmd	235.9291422	358.6946087	476.4224765	184.9454629	332.2724368	241.9778431
		Nfkbia	10.76437333	11.36322174	12.33417251	10.13235038	11.61457295	10.93736532					Tnfsf18	121.2028142	170.334877	330.6207703	80.71503022	131.9596249	114.2135419
		Nt5e	6.442445237	7.821531184	8.638029515	6.755471692	7.77676074	6.680867311					Egr1	804.9347204	1362.679016	3150.138271	274.558213	1818.004904	838.2112483
		Olfml2b	7.695211308	6.591454617	5.652826516	7.755471692	5.782992694	6.760301779					Dusp1	3701.774502	4309.742761	6599.067363	2880.319031	4367.958519	3281.219552
		Palmd	7.882209822	8.486612251	8.896097667	7.530956099	8.376222811	7.918731141					H2-D1	1663.531756	2756.901528	2928.355394	1787.17059	3007.540228	1858.389835
		Parp9	6.910224199	7.464697475	6.945007268	6.685930759	7.5099742	6.835589906					Hif1a	94.37165688	124.3714975	103.7040304	63.55514191	171.8323173	87.1120235
		Pik3r1	7.495186699	7.798354862	7.786309522	6.861780594	7.930636248	7.395890353					Vcam1	64.76486256	122.569012	123.2127094	34.95532805	220.2491581	104.5344282
		Pten	5.379709482	6.373549587	6.73855639	5.454605213	6.5099742	6.20087437					Atf3	729.06731	1031.021689	1787.611059	264.3893903	1526.554509	634.9498602
		Rad50	5.097309751	5.73263068	5.592705524	4.9607906	5.597437041	5.476508813					Rsad2	57.36316398	150.5075368	164.2836126	47.03080501	178.477766	102.5986055
		Relb	6.806719623	7.292931126	7.52193245	6.565249276	7.40074513	6.883684194					Nfkbia	1739.399166	2634.332516	5163.639298	1122.383806	3135.702453	1960.98844
		Rictor	4.642743888	6.019912632	5.430434095	4.594008269	5.625451417	5.596803047					Mdm2	50.88667773	78.40811798	78.03471597	40.67529082	62.65708807	65.81797331
		Rock1	5.818593723	6.522412973	6.883606723	5.535905315	7.172939212	6.625372199					Tgfbr1	63.83965024	88.32178807	125.2662546	47.66635643	90.18823283	79.36873252
		Rps6kb1	5.411418342	6.341840727	6.187863792	5.153435678	6.264861702	5.997340976					Cd40	49.03625308	36.95095215	37.99058541	44.48859933	42.72074187	54.20303684
		Rsad2	5.842052696	7.233691923	7.360044767	5.555534121	7.479600551	6.680867311					Rictor	24.9807327	64.88947695	43.1244483	24.15095392	49.3661906	48.39556861
		Selp	7.487769228	8.52946773	9.421820965	6.877462216	9.961185312	8.029762454					Dusp2	57.36316398	78.40811798	118.0788465	32.41312237	100.6310808	81.30455527
		Stc1	9.6460796	10.54956008	11.1048786	9.406776687	10.31840216	9.707834359					Tnfaip3	118.4271773	211.7920428	499.0114732	49.57301069	381.6386274	203.2613882
		Tgfbr1	5.996380842	6.464697475	6.96885401	5.574899446	6.494867307	6.310498861					H2-K1	545.8752702	1323.925578	1389.223299	650.1691017	1525.60516	880.7993487
		Thy1	7.567336485	6.225027062	5.710542014	6.95341107	5.625451417	6.34526428					Tnfrsf11a	23.13030806	39.65468036	53.39217409	20.97319683	46.51814115	38.71645489
		Tlr4	6.31412114	6.883410632	7.197988009	6.087547742	6.855749037	6.476508813					Cd14	31.45721896	50.46959319	85.22212402	26.6931596	62.65708807	42.58810038
		Tnfaip3	6.887856386	7.726504577	8.962929176	5.631482975	8.57606339	7.667192374					Ifi203	71.24134882	176.6435761	198.1671077	50.84411352	172.7816671	147.1225286
		Tnfrsf11a	4.531712575	5.309419249	5.73855639	4.390474875	5.539721543	5.274874952					Stc1	801.2338711	1498.766669	2202.427181	678.7689156	1276.875507	836.2754256
		Tnfsf18	6.921279387	7.412230055	8.36903355	6.334765443	7.043952772	6.835589906					Dusp5	266.4611488	328.0523557	493.8776103	226.2563052	293.3490942	209.0688564
		Vcam1	6.017139402	6.937450472	6.945007268	5.127440469	7.782992694	6.707834359					Cxcl1	73.09177346	167.6311488	342.9420413	21.60874825	234.4894054	61.94632782
