# Supplementary material for: Tumor endothelial cell autophagy is a key vascular‐immune checkpoint in melanoma
Source: EMBO Mol Med. 2023 Nov 27;15(12):e18028. doi: 10.15252/emmm.202318028 (PMC10701618; doi:10.15252/emmm.202318028)
Supplement: Supplementary file 8 — Source Data for Figure 3 [file EMMM-15-e18028-s010.zip › figure_3_raw_data/3b,c/Nanostring_analysis_from_nSolver_4/WT_vs_KO_2022-10-05_07-45/results/DE/DE_results_-_Top_20_-_WT.or.KOKO.csv]

	Log2 fold change	std error (log2)	Lower confidence limit (log2)	Upper confidence limit (log2)	Linear fold change	Lower confidence limit (linear)	Upper confidence limit (linear)	P-value	BY.p.value	method	Gene.sets	probe.ID
H2-D1-mRNA	0.717	0.0596	0.6	0.834	1.64	1.52	1.78	0.000274	0.464	loglinear	Antigen Presentation, Immune Cell Adhesion and Migration, Interferon Signaling	NM_010380.3:1133
Irf7-mRNA	0.754	0.0753	0.606	0.901	1.69	1.52	1.87	0.000561	0.464	loglinear	Interferon Signaling	NM_016850.2:705
Tap2-mRNA	0.318	0.0319	0.256	0.381	1.25	1.19	1.3	0.000564	0.464	loglinear	Antigen Presentation	NM_011530.3:139
Nbn-mRNA	0.441	0.0503	0.343	0.54	1.36	1.27	1.45	0.000931	0.488	loglinear	Cell Proliferation, DNA Damage Repair, Metabolic Stress	NM_013752.3:1315
B2m-mRNA	0.804	0.0931	0.622	0.987	1.75	1.54	1.98	0.000987	0.488	loglinear	Antigen Presentation, Interferon Signaling	NM_009735.3:177
Relb-mRNA	0.736	0.0942	0.551	0.92	1.66	1.47	1.89	0.00145	0.597	loglinear	MAPK, NF-kappaB Signaling	NM_009046.2:2013
Kat2b-mRNA	0.949	0.139	0.677	1.22	1.93	1.6	2.33	0.0024	0.847	loglinear	Epigenetic Regulation, Notch Signaling	NM_020005.3:3030
Zeb1-mRNA	0.295	0.0462	0.204	0.385	1.23	1.15	1.31	0.0031	0.91	loglinear		NM_011546.3:4125
H2-K1-mRNA	1.05	0.17	0.715	1.38	2.07	1.64	2.61	0.00352	0.91	lm.nb	Antigen Presentation, Immune Cell Adhesion and Migration, Interferon Signaling	NM_001001892.2:37
Rsad2-mRNA	1.54	0.259	1.03	2.04	2.9	2.04	4.12	0.00404	0.91	lm.nb	Interferon Signaling	NM_021384.2:3185
Tapbp-mRNA	0.481	0.0843	0.315	0.646	1.4	1.24	1.56	0.00467	0.91	loglinear	Antigen Presentation	NM_009318.2:2195
Irf1-mRNA	0.864	0.153	0.565	1.16	1.82	1.48	2.24	0.0048	0.91	lm.nb	Cytotoxicity, Interferon Signaling	NM_008390.2:845
Nt5e-mRNA	1.7	0.306	1.1	2.3	3.26	2.15	4.93	0.00512	0.91	lm.nb		NM_011851.4:1925
Cxcl1-mRNA	2.79	0.522	1.77	3.82	6.94	3.41	14.1	0.00587	0.91	lm.nb	Antigen Presentation, Cytokine and Chemokine Signaling, Myeloid Compartment	NM_008176.1:560
Stc1-mRNA	1.12	0.21	0.711	1.53	2.18	1.64	2.89	0.00588	0.91	lm.nb	Angiogenesis	NM_009285.3:2085
Tlr4-mRNA	0.81	0.153	0.509	1.11	1.75	1.42	2.16	0.00618	0.91	loglinear	Apoptosis, Hypoxia, Myeloid Compartment, PI3K-Akt	NM_021297.2:2510
Palmd-mRNA	0.868	0.169	0.535	1.2	1.82	1.45	2.3	0.00688	0.91	lm.nb		NM_023245.3:1000
Rps6kb1-mRNA	1.02	0.202	0.622	1.41	2.03	1.54	2.67	0.0073	0.91	loglinear	Autophagy, Hypoxia, Metabolic Stress, PI3K-Akt, TGF-beta Signaling	NM_001114334.1:2504
Parp4-mRNA	0.35	0.0695	0.214	0.486	1.27	1.16	1.4	0.00731	0.91	loglinear	DNA Damage Repair	NM_001145978.2:1348
Ly6c1-mRNA	0.649	0.13	0.394	0.904	1.57	1.31	1.87	0.00752	0.91	lm.nb	Myeloid Compartment	NM_010741.3:51
