# Supplementary material for: Tumor endothelial cell autophagy is a key vascular‐immune checkpoint in melanoma
Source: EMBO Mol Med. 2023 Nov 27;15(12):e18028. doi: 10.15252/emmm.202318028 (PMC10701618; doi:10.15252/emmm.202318028)
Supplement: Supplementary file 8 — Source Data for Figure 3 [file EMMM-15-e18028-s010.zip › figure_3_raw_data/3b,c/Nanostring_analysis_from_nSolver_4/WT_vs_KO_2022-10-05_07-45/results/DE/DE_results_-_WT.or.KOKO.csv]

	Log2 fold change	std error (log2)	Lower confidence limit (log2)	Upper confidence limit (log2)	Linear fold change	Lower confidence limit (linear)	Upper confidence limit (linear)	P-value	BY.p.value	method	Gene.sets	probe.ID
H2-D1	0.717	0.0596	0.6	0.834	1.64	1.52	1.78	0.000274	0.464	loglinear	Antigen Presentation, Immune Cell Adhesion and Migration, Interferon Signaling	NM_010380.3:1133
Irf7	0.754	0.0753	0.606	0.901	1.69	1.52	1.87	0.000561	0.464	loglinear	Interferon Signaling	NM_016850.2:705
Tap2	0.318	0.0319	0.256	0.381	1.25	1.19	1.3	0.000564	0.464	loglinear	Antigen Presentation	NM_011530.3:139
Nbn	0.441	0.0503	0.343	0.54	1.36	1.27	1.45	0.000931	0.488	loglinear	Cell Proliferation, DNA Damage Repair, Metabolic Stress	NM_013752.3:1315
B2m	0.804	0.0931	0.622	0.987	1.75	1.54	1.98	0.000987	0.488	loglinear	Antigen Presentation, Interferon Signaling	NM_009735.3:177
Relb	0.736	0.0942	0.551	0.92	1.66	1.47	1.89	0.00145	0.597	loglinear	MAPK, NF-kappaB Signaling	NM_009046.2:2013
Kat2b	0.949	0.139	0.677	1.22	1.93	1.6	2.33	0.0024	0.847	loglinear	Epigenetic Regulation, Notch Signaling	NM_020005.3:3030
Zeb1	0.295	0.0462	0.204	0.385	1.23	1.15	1.31	0.0031	0.91	loglinear		NM_011546.3:4125
H2-K1	1.05	0.17	0.715	1.38	2.07	1.64	2.61	0.00352	0.91	lm.nb	Antigen Presentation, Immune Cell Adhesion and Migration, Interferon Signaling	NM_001001892.2:37
Rsad2	1.54	0.259	1.03	2.04	2.9	2.04	4.12	0.00404	0.91	lm.nb	Interferon Signaling	NM_021384.2:3185
Tapbp	0.481	0.0843	0.315	0.646	1.4	1.24	1.56	0.00467	0.91	loglinear	Antigen Presentation	NM_009318.2:2195
Irf1	0.864	0.153	0.565	1.16	1.82	1.48	2.24	0.0048	0.91	lm.nb	Cytotoxicity, Interferon Signaling	NM_008390.2:845
Nt5e	1.7	0.306	1.1	2.3	3.26	2.15	4.93	0.00512	0.91	lm.nb		NM_011851.4:1925
Cxcl1	2.79	0.522	1.77	3.82	6.94	3.41	14.1	0.00587	0.91	lm.nb	Antigen Presentation, Cytokine and Chemokine Signaling, Myeloid Compartment	NM_008176.1:560
Stc1	1.12	0.21	0.711	1.53	2.18	1.64	2.89	0.00588	0.91	lm.nb	Angiogenesis	NM_009285.3:2085
Tlr4	0.81	0.153	0.509	1.11	1.75	1.42	2.16	0.00618	0.91	loglinear	Apoptosis, Hypoxia, Myeloid Compartment, PI3K-Akt	NM_021297.2:2510
Palmd	0.868	0.169	0.535	1.2	1.82	1.45	2.3	0.00688	0.91	lm.nb		NM_023245.3:1000
Rps6kb1	1.02	0.202	0.622	1.41	2.03	1.54	2.67	0.0073	0.91	loglinear	Autophagy, Hypoxia, Metabolic Stress, PI3K-Akt, TGF-beta Signaling	NM_001114334.1:2504
Parp4	0.35	0.0695	0.214	0.486	1.27	1.16	1.4	0.00731	0.91	loglinear	DNA Damage Repair	NM_001145978.2:1348
Ly6c1	0.649	0.13	0.394	0.904	1.57	1.31	1.87	0.00752	0.91	lm.nb	Myeloid Compartment	NM_010741.3:51
Itga1	1.08	0.217	0.651	1.5	2.11	1.57	2.83	0.00774	0.91	loglinear	Immune Cell Adhesion and Migration, Lymphoid Compartment, Matrix Remodeling and Metastasis, PI3K-Akt	NM_001033228.3:5610
Dab2	0.498	0.104	0.293	0.702	1.41	1.23	1.63	0.00886	0.965	loglinear	Myeloid Compartment	NM_023118.5:335
Hdc	2.92	0.615	1.71	4.12	7.56	3.28	17.4	0.00899	0.965	loglinear		NM_008230.6:2135
Selp	1.99	0.428	1.15	2.83	3.97	2.22	7.11	0.00964	0.992	lm.nb	Immune Cell Adhesion and Migration	NM_011347.1:1570
Parp12	0.353	0.0779	0.2	0.506	1.28	1.15	1.42	0.0106	1	loglinear		NM_172893.3:2282
Ccl21a	2.33	0.53	1.29	3.37	5.03	2.45	10.3	0.0117	1	lm.nb	Cytokine and Chemokine Signaling	NM_011124.4:170
Casp1	1.55	0.353	0.854	2.24	2.92	1.81	4.71	0.0119	1	loglinear	Apoptosis	NM_009807.2:259
Ifih1	1.03	0.237	0.568	1.5	2.04	1.48	2.82	0.0121	1	loglinear	Cytotoxicity, Interferon Signaling	NM_027835.3:2160
Birc3	0.972	0.227	0.527	1.42	1.96	1.44	2.67	0.0128	1	lm.nb	Apoptosis, NF-kappaB Signaling	NM_007464.3:425
Cd14	1.67	0.394	0.902	2.45	3.19	1.87	5.45	0.0132	1	lm.nb	Apoptosis, MAPK, Myeloid Compartment	NM_009841.3:235
Bcl6b	0.282	0.0665	0.152	0.412	1.22	1.11	1.33	0.0133	1	loglinear	Apoptosis	NM_007528.2:2360
Ly96	0.451	0.107	0.242	0.661	1.37	1.18	1.58	0.0134	1	loglinear	Apoptosis, Myeloid Compartment	NM_016923.2:276
Pten	1.1	0.266	0.583	1.63	2.15	1.5	3.09	0.0143	1	lm.nb	Autophagy, Costimulatory Signaling, Metabolic Stress, PI3K-Akt	NM_008960.2:7029
Gbp2	1.32	0.323	0.687	1.95	2.5	1.61	3.87	0.015	1	lm.nb	Interferon Signaling	NM_010260.1:1996
Cd40	-0.771	0.193	-1.15	-0.393	0.586	0.451	0.761	0.0161	1	loglinear	Costimulatory Signaling, Immune Cell Adhesion and Migration, Lymphoid Compartment, NF-kappaB Signaling	NM_011611.2:1425
Bnip3l	0.585	0.147	0.298	0.873	1.5	1.23	1.83	0.0163	1	loglinear		NM_009761.3:1738
Ifnar1	0.37	0.0932	0.188	0.553	1.29	1.14	1.47	0.0165	1	loglinear	Interferon Signaling, JAK-STAT Signaling, PI3K-Akt	NM_010508.1:1195
Icam1	1.6	0.416	0.785	2.41	3.03	1.72	5.33	0.0183	1	lm.nb	Immune Cell Adhesion and Migration, Interferon Signaling, Matrix Remodeling and Metastasis	NM_010493.2:2195
Nfkbia	1.19	0.309	0.584	1.8	2.28	1.5	3.47	0.0183	1	lm.nb	Costimulatory Signaling, Cytokine and Chemokine Signaling, NF-kappaB Signaling	NM_010907.2:1366
Ifngr1	0.276	0.0728	0.133	0.419	1.21	1.1	1.34	0.0193	1	loglinear	Hypoxia, Interferon Signaling, JAK-STAT Signaling	NM_010511.2:984
Col6a3	-2.57	0.683	-3.9	-1.23	0.169	0.0668	0.427	0.0198	1	lm.nb	Matrix Remodeling and Metastasis, PI3K-Akt	XM_897036.2:3235
Olfml2b	-1.79	0.476	-2.72	-0.854	0.29	0.152	0.553	0.0199	1	lm.nb		NM_177068.4:810
Map3k7	0.327	0.0874	0.156	0.499	1.25	1.11	1.41	0.02	1	loglinear	Autophagy, Costimulatory Signaling, MAPK, Wnt Signaling	NM_172688.2:2405
Ripk1	0.412	0.11	0.196	0.628	1.33	1.15	1.55	0.0201	1	loglinear	Apoptosis	NM_009068.3:1246
Tnfrsf11a	1.64	0.443	0.776	2.51	3.12	1.71	5.7	0.0206	1	lm.nb	NF-kappaB Signaling	NM_009399.3:705
Atf3	1.45	0.397	0.669	2.23	2.73	1.59	4.68	0.0219	1	lm.nb	Antigen Presentation	NM_007498.3:970
Rad50	0.741	0.205	0.339	1.14	1.67	1.27	2.21	0.0225	1	loglinear	Cell Proliferation, DNA Damage Repair, Metabolic Stress	NM_009012.2:4165
Egr1	1.75	0.491	0.791	2.71	3.37	1.73	6.56	0.0233	1	lm.nb	Costimulatory Signaling, Interferon Signaling, Lymphoid Compartment	NM_007913.5:2202
Hif1a	0.841	0.236	0.378	1.3	1.79	1.3	2.47	0.0236	1	lm.nb	Autophagy, Hypoxia, Metabolic Stress, Notch Signaling	NM_010431.2:4467
Pik3r1	0.633	0.179	0.282	0.984	1.55	1.22	1.98	0.024	1	loglinear	Autophagy, Costimulatory Signaling, Cytokine and Chemokine Signaling, Hypoxia, Immune Cell Adhesion and Migration, JAK-STAT Signaling, MAPK, Metabolic Stress, PI3K-Akt	NM_001077495.1:5725
Tgfbr1	0.85	0.242	0.376	1.33	1.8	1.3	2.51	0.0247	1	lm.nb	MAPK, TGF-beta Signaling	NM_009370.2:4425
Thy1	-1.6	0.464	-2.51	-0.688	0.33	0.176	0.621	0.0262	1	lm.nb	Immune Cell Adhesion and Migration	NM_009382.3:425
Pfkfb3	0.48	0.14	0.206	0.754	1.4	1.15	1.69	0.0264	1	loglinear	Hypoxia, Metabolic Stress	NM_133232.2:3785
Parp9	0.58	0.169	0.249	0.911	1.49	1.19	1.88	0.0265	1	lm.nb		NM_030253.2:2725
Cxcl2	2.66	0.778	1.13	4.18	6.3	2.19	18.1	0.027	1	lm.nb	Cytokine and Chemokine Signaling, Myeloid Compartment	NM_009140.2:765
H2-T23	0.978	0.29	0.41	1.55	1.97	1.33	2.92	0.0279	1	lm.nb	Antigen Presentation, Immune Cell Adhesion and Migration, Interferon Signaling	NM_010398.3:462
Dusp1	0.634	0.189	0.263	1	1.55	1.2	2.01	0.0285	1	lm.nb	MAPK	NM_013642.3:1730
Vcam1	1.47	0.444	0.597	2.34	2.77	1.51	5.06	0.0298	1	lm.nb	Immune Cell Adhesion and Migration, Interferon Signaling, Matrix Remodeling and Metastasis	NM_011693.3:376
Il6	1.96	0.593	0.796	3.12	3.89	1.74	8.7	0.0299	1	lm.nb	Cytokine and Chemokine Signaling, Hypoxia, JAK-STAT Signaling, Metabolic Stress, PI3K-Akt	NM_031168.1:40
Rock1	1.02	0.322	0.389	1.65	2.03	1.31	3.14	0.0339	1	lm.nb	Apoptosis, Cytokine and Chemokine Signaling, Immune Cell Adhesion and Migration, TGF-beta Signaling	NM_009071.2:374
Jak1	0.361	0.114	0.137	0.584	1.28	1.1	1.5	0.034	1	loglinear	Cytotoxicity, Interferon Signaling, JAK-STAT Signaling, Lymphoid Compartment, PI3K-Akt	NM_146145.2:4080
Nf1	0.4	0.128	0.149	0.65	1.32	1.11	1.57	0.0352	1	loglinear	MAPK	NM_010897.2:8680
Tgfbr2	0.476	0.153	0.177	0.776	1.39	1.13	1.71	0.0356	1	lm.nb	MAPK, TGF-beta Signaling	NM_009371.3:786
Dusp2	1.05	0.337	0.39	1.71	2.07	1.31	3.27	0.0356	1	lm.nb	MAPK	NM_010090.2:1472
Ifi203	1.19	0.384	0.442	1.95	2.29	1.36	3.86	0.0359	1	lm.nb	Cytotoxicity, Interferon Signaling	NM_001045481.1:2716
Tnfaip3	1.71	0.56	0.617	2.81	3.28	1.53	7.02	0.0375	1	lm.nb		NM_001166402.1:3622
Brd3	-0.952	0.311	-1.56	-0.342	0.517	0.339	0.789	0.0378	1	lm.nb	Epigenetic Regulation	NM_001113573.1:2690
Dusp5	0.706	0.235	0.246	1.17	1.63	1.19	2.24	0.0396	1	lm.nb	MAPK	NM_001085390.1:409
Cd47	0.305	0.103	0.104	0.506	1.24	1.07	1.42	0.0409	1	loglinear	Cytotoxicity, Matrix Remodeling and Metastasis, Myeloid Compartment	NM_010581.3:165
Tap1	0.549	0.185	0.187	0.91	1.46	1.14	1.88	0.0411	1	lm.nb	Antigen Presentation	NM_001161730.1:1865
Gimap6	0.361	0.123	0.121	0.601	1.28	1.09	1.52	0.0421	1	lm.nb		NM_153175.3:922
Psmb8	0.51	0.174	0.17	0.85	1.42	1.13	1.8	0.0424	1	lm.nb	Antigen Presentation, Apoptosis, Cell Proliferation, Costimulatory Signaling, Hedgehog Signaling, Interferon Signaling, NF-kappaB Signaling	NM_010724.2:362
Cdkn1c	1.1	0.377	0.364	1.84	2.15	1.29	3.59	0.0431	1	lm.nb	Cell Proliferation	NM_009876.3:1240
Pik3ca	0.482	0.165	0.159	0.805	1.4	1.12	1.75	0.0432	1	loglinear	Autophagy, Costimulatory Signaling, Cytokine and Chemokine Signaling, Hypoxia, Immune Cell Adhesion and Migration, JAK-STAT Signaling, MAPK, Metabolic Stress, PI3K-Akt	NM_008839.2:3810
Mdm2	0.623	0.214	0.203	1.04	1.54	1.15	2.06	0.0437	1	loglinear	Apoptosis, Cell Proliferation, DNA Damage Repair, MAPK, Metabolic Stress, Notch Signaling, PI3K-Akt, Wnt Signaling	NM_010786.3:515
Rictor	1.24	0.432	0.391	2.09	2.36	1.31	4.24	0.0457	1	lm.nb	Costimulatory Signaling, Metabolic Stress	NM_030168.3:5635
Casp9	0.248	0.0873	0.0774	0.42	1.19	1.06	1.34	0.0466	1	loglinear	Apoptosis, PI3K-Akt	NM_015733.4:1675
Nos2	-0.383	0.135	-0.648	-0.118	0.767	0.638	0.921	0.0471	1	loglinear	Hypoxia, Myeloid Compartment	NM_010927.3:3715
Hes1	0.391	0.138	0.12	0.661	1.31	1.09	1.58	0.0472	1	lm.nb	Notch Signaling	NM_008235.2:1041
Hk1	-0.161	0.0568	-0.272	-0.0492	0.895	0.828	0.966	0.0475	1	loglinear	Hypoxia, Metabolic Stress	NM_001146100.1:3676
Tnfsf18	1.14	0.403	0.347	1.93	2.2	1.27	3.8	0.0477	1	lm.nb	NF-kappaB Signaling	NM_183391.3:1445
Rela	0.444	0.162	0.127	0.76	1.36	1.09	1.69	0.0517	1	loglinear	Costimulatory Signaling, Cytokine and Chemokine Signaling, Hypoxia, MAPK, Metabolic Stress, NF-kappaB Signaling, PI3K-Akt	NM_009045.4:2283
Traf1	1.7	0.623	0.48	2.92	3.25	1.39	7.57	0.0524	1	lm.nb		NM_009421.4:330
Chuk	0.386	0.143	0.105	0.667	1.31	1.08	1.59	0.0544	1	loglinear	Costimulatory Signaling, Cytokine and Chemokine Signaling, MAPK, NF-kappaB Signaling, PI3K-Akt	NM_001162410.1:2240
Eif2ak2	1.08	0.402	0.295	1.87	2.12	1.23	3.65	0.0545	1	lm.nb	Interferon Signaling	NM_011163.4:2445
Cd36	1.25	0.468	0.336	2.17	2.38	1.26	4.5	0.0553	1	lm.nb	Antigen Presentation, Matrix Remodeling and Metastasis	NM_007643.3:1520
Jak2	0.585	0.219	0.156	1.01	1.5	1.11	2.02	0.0557	1	lm.nb	Cytokine and Chemokine Signaling, Cytotoxicity, Epigenetic Regulation, Interferon Signaling, JAK-STAT Signaling, Lymphoid Compartment, PI3K-Akt	NM_008413.3:3735
Twf1	0.397	0.149	0.105	0.689	1.32	1.08	1.61	0.0563	1	loglinear		NM_008971.4:1368
Il18bp	0.674	0.256	0.173	1.18	1.6	1.13	2.26	0.0579	1	lm.nb	Costimulatory Signaling, Cytokine and Chemokine Signaling	NM_010531.1:188
Ier3	0.787	0.299	0.2	1.37	1.72	1.15	2.59	0.0582	1	lm.nb	Myeloid Compartment	NM_133662.2:405
Bmp2	0.678	0.258	0.172	1.18	1.6	1.13	2.27	0.0586	1	lm.nb	Hedgehog Signaling, Matrix Remodeling and Metastasis, TGF-beta Signaling	NM_007553.2:2097
Il2rg	0.395	0.152	0.0971	0.692	1.31	1.07	1.62	0.0601	1	loglinear	Costimulatory Signaling, Cytokine and Chemokine Signaling, JAK-STAT Signaling, Lymphoid Compartment, PI3K-Akt	NM_013563.3:566
Itpk1	-0.663	0.255	-1.16	-0.163	0.632	0.447	0.893	0.0601	1	loglinear	Angiogenesis	NM_172584.3:935
Stat2	0.446	0.172	0.109	0.783	1.36	1.08	1.72	0.0604	1	loglinear	Cytokine and Chemokine Signaling, Cytotoxicity, Interferon Signaling, JAK-STAT Signaling, Lymphoid Compartment	NM_019963.1:362
Ifit1	1.63	0.631	0.391	2.87	3.09	1.31	7.29	0.0614	1	lm.nb	Cytotoxicity, Interferon Signaling, Lymphoid Compartment	NM_008331.2:890
Dtx3l	0.495	0.195	0.113	0.876	1.41	1.08	1.84	0.0638	1	loglinear	Antigen Presentation, Notch Signaling	NM_001013371.2:1550
Isg15	0.363	0.143	0.0827	0.643	1.29	1.06	1.56	0.0641	1	loglinear	Cytotoxicity, DNA Damage Repair, Interferon Signaling, Lymphoid Compartment	NM_015783.3:389
Cx3cl1	0.788	0.311	0.179	1.4	1.73	1.13	2.63	0.0642	1	lm.nb	Cytokine and Chemokine Signaling, Lymphoid Compartment	NM_009142.3:125
Got2	-0.225	0.089	-0.4	-0.051	0.855	0.758	0.965	0.0645	1	loglinear	Metabolic Stress	NM_010325.2:1526
Entpd1	0.332	0.132	0.0734	0.59	1.26	1.05	1.5	0.0655	1	loglinear		NM_009848.3:2062
Csf2rb	0.795	0.316	0.175	1.42	1.74	1.13	2.67	0.0657	1	lm.nb	Cytokine and Chemokine Signaling, JAK-STAT Signaling	NM_007780.4:4185
Smad5	0.268	0.108	0.0557	0.48	1.2	1.04	1.39	0.0686	1	loglinear	TGF-beta Signaling	NM_008541.2:2630
Zc3h12a	0.913	0.369	0.189	1.64	1.88	1.14	3.11	0.0688	1	lm.nb		NM_153159.2:270
Brd4	0.346	0.142	0.0689	0.624	1.27	1.05	1.54	0.0707	1	loglinear	Epigenetic Regulation	NM_001286630.1:2155
Mxi1	0.61	0.254	0.113	1.11	1.53	1.08	2.15	0.0739	1	lm.nb		NM_001008542.2:1274
Sele	2.42	1.04	0.393	4.45	5.36	1.31	21.9	0.0794	1	lm.nb	Immune Cell Adhesion and Migration	NM_011345.2:2575
Prdm1	0.711	0.304	0.115	1.31	1.64	1.08	2.47	0.0797	1	lm.nb	Epigenetic Regulation, Lymphoid Compartment	NM_007548.3:1440
Tgfb3	-1.15	0.507	-2.15	-0.159	0.45	0.226	0.896	0.0854	1	lm.nb	MAPK, Matrix Remodeling and Metastasis, TGF-beta Signaling	NM_009368.2:2410
Herc6	1.16	0.509	0.158	2.15	2.23	1.12	4.45	0.0856	1	lm.nb		NM_025992.2:1230
Cdk6	0.795	0.352	0.104	1.49	1.74	1.08	2.8	0.087	1	lm.nb	Cell Proliferation, Metabolic Stress, PI3K-Akt	NM_009873.2:1542
Fcgrt	-0.352	0.157	-0.659	-0.0445	0.784	0.633	0.97	0.0882	1	loglinear		NM_010189.3:750
Chd9	0.778	0.348	0.0953	1.46	1.71	1.07	2.75	0.0893	1	lm.nb	Matrix Remodeling and Metastasis, TGF-beta Signaling	NM_177224.2:5425
Slc7a5	-0.837	0.376	-1.57	-0.1	0.56	0.336	0.933	0.09	1	lm.nb	Metabolic Stress	NM_011404.3:2867
Myd88	0.373	0.169	0.0419	0.703	1.29	1.03	1.63	0.0918	1	lm.nb		NM_010851.2:1595
Ero1l	0.58	0.264	0.0629	1.1	1.49	1.04	2.14	0.0928	1	lm.nb	Metabolic Stress	NM_015774.3:3870
Ccnd1	-0.487	0.222	-0.922	-0.0523	0.713	0.528	0.964	0.0931	1	lm.nb	Cell Proliferation, Epigenetic Regulation, JAK-STAT Signaling, Notch Signaling, PI3K-Akt, Wnt Signaling	NM_007631.1:2000
Epm2aip1	0.592	0.272	0.059	1.13	1.51	1.04	2.18	0.0951	1	loglinear		NM_175266.4:3112
Cdkn1a	0.819	0.376	0.0808	1.56	1.76	1.06	2.94	0.0953	1	lm.nb	Cell Proliferation, Hypoxia, JAK-STAT Signaling, Metabolic Stress, Myeloid Compartment, PI3K-Akt	NM_007669.4:1670
Pck2	0.261	0.12	0.0248	0.497	1.2	1.02	1.41	0.0963	1	loglinear	Metabolic Stress, PI3K-Akt	NM_028994.2:2210
Irf9	0.184	0.0859	0.0156	0.352	1.14	1.01	1.28	0.0989	1	loglinear	Cytotoxicity, Interferon Signaling, JAK-STAT Signaling, Lymphoid Compartment	NM_008394.2:1405
Itga6	0.244	0.115	0.0187	0.47	1.18	1.01	1.39	0.101	1	loglinear	Immune Cell Adhesion and Migration, Matrix Remodeling and Metastasis, PI3K-Akt	NM_008397.4:3960
Hdac4	0.607	0.286	0.0463	1.17	1.52	1.03	2.25	0.101	1	loglinear	Epigenetic Regulation, Notch Signaling	XM_006529302.1:4402
Fyn	0.271	0.128	0.02	0.522	1.21	1.01	1.44	0.102	1	loglinear	Costimulatory Signaling	NM_008054.2:2945
Tnks	0.244	0.115	0.0174	0.47	1.18	1.01	1.38	0.102	1	loglinear	DNA Damage Repair	NM_175091.3:6175
Igf2r	-0.308	0.147	-0.596	-0.0208	0.808	0.662	0.986	0.103	1	lm.nb	Cytotoxicity, Interferon Signaling, Lymphoid Compartment	NM_010515.2:2980
Glul	0.411	0.196	0.0264	0.795	1.33	1.02	1.73	0.104	1	lm.nb		NM_008131.3:2145
Nfkb1	0.286	0.139	0.0146	0.558	1.22	1.01	1.47	0.108	1	loglinear	Costimulatory Signaling, Cytokine and Chemokine Signaling, Hypoxia, MAPK, Metabolic Stress, NF-kappaB Signaling, PI3K-Akt	NM_008689.2:3469
Psmb5	-0.319	0.156	-0.624	-0.0143	0.801	0.649	0.99	0.109	1	lm.nb	Antigen Presentation, Apoptosis, Cell Proliferation, Costimulatory Signaling, Hedgehog Signaling, NF-kappaB Signaling	NM_011186.1:537
Ccnd3	-0.28	0.138	-0.55	-0.0107	0.823	0.683	0.993	0.111	1	loglinear	Cell Proliferation, JAK-STAT Signaling, PI3K-Akt, Wnt Signaling	NM_007632.2:1311
Ccl2	0.803	0.396	0.027	1.58	1.75	1.02	2.99	0.112	1	lm.nb	Cytokine and Chemokine Signaling	NM_011333.3:415
Gbp3	0.831	0.41	0.0273	1.63	1.78	1.02	3.11	0.113	1	lm.nb	Interferon Signaling	NM_018734.3:1894
Psmb9	0.442	0.219	0.0124	0.872	1.36	1.01	1.83	0.114	1	lm.nb	Antigen Presentation, Apoptosis, Cell Proliferation, Costimulatory Signaling, Hedgehog Signaling, NF-kappaB Signaling	NM_013585.2:285
Nfil3	0.758	0.376	0.0205	1.5	1.69	1.01	2.82	0.114	1	lm.nb	Angiogenesis	NM_017373.3:1299
Ifit3	0.791	0.394	0.0182	1.56	1.73	1.01	2.96	0.115	1	lm.nb	Cytotoxicity, Interferon Signaling	NM_010501.1:1290
Map3k8	1.22	0.609	0.0263	2.41	2.33	1.02	5.32	0.116	1	lm.nb	Costimulatory Signaling, MAPK	NM_007746.2:1710
Kif2c	-0.626	0.312	-1.24	-0.0133	0.648	0.424	0.991	0.116	1	loglinear	Antigen Presentation, Cell Proliferation	NM_134471.4:525
Tpm1	-0.455	0.23	-0.906	-0.00354	0.73	0.534	0.998	0.119	1	lm.nb	Angiogenesis	NM_024427.4:1163
Cxcl9	1.68	0.858	-0.000157	3.36	3.21	1	10.3	0.122	1	lm.nb	Cytokine and Chemokine Signaling, Lymphoid Compartment	NM_008599.2:40
Prkacb	0.332	0.17	-0.000754	0.664	1.26	0.999	1.58	0.122	1	loglinear	Autophagy, Cytokine and Chemokine Signaling, Hedgehog Signaling, MAPK, Wnt Signaling	NM_011100.3:3754
Cebpb	1.18	0.608	-0.00925	2.37	2.27	0.994	5.18	0.124	1	lm.nb	Metabolic Stress, Myeloid Compartment	NM_009883.4:343
Olr1	1.2	0.623	-0.0194	2.42	2.3	0.987	5.36	0.126	1	lm.nb	Myeloid Compartment	NM_001301094.1:304
Rptor	-0.31	0.161	-0.626	0.00633	0.807	0.648	1	0.127	1	loglinear	Autophagy, Metabolic Stress, PI3K-Akt	NM_028898.2:6548
Flnb	-0.272	0.142	-0.55	0.00671	0.828	0.683	1	0.128	1	lm.nb	Interferon Signaling, MAPK	NM_134080.1:8415
Tlr3	0.553	0.289	-0.0137	1.12	1.47	0.991	2.17	0.128	1	lm.nb	Apoptosis	NM_126166.2:1165
Dll1	0.356	0.188	-0.0114	0.724	1.28	0.992	1.65	0.13	1	lm.nb	Notch Signaling	NM_007865.3:1085
Fgfr1	0.47	0.249	-0.0175	0.957	1.38	0.988	1.94	0.132	1	loglinear	Angiogenesis, MAPK, Metabolic Stress, PI3K-Akt	NM_010206.2:4549
Cd274	1.45	0.779	-0.0722	2.98	2.74	0.951	7.9	0.135	1	lm.nb	Costimulatory Signaling, Immune Cell Adhesion and Migration, Lymphoid Compartment	NM_021893.2:515
Tgfb2	-0.682	0.367	-1.4	0.0376	0.623	0.378	1.03	0.137	1	lm.nb	MAPK, Matrix Remodeling and Metastasis, TGF-beta Signaling	NM_009367.4:1645
Sgk1	0.831	0.448	-0.0464	1.71	1.78	0.968	3.27	0.137	1	lm.nb	Metabolic Stress, PI3K-Akt	NM_001161849.2:1864
Cd276	-0.557	0.302	-1.15	0.0341	0.68	0.451	1.02	0.139	1	lm.nb	Immune Cell Adhesion and Migration	NM_133983.4:1278
Clec14a	0.718	0.39	-0.0462	1.48	1.64	0.968	2.79	0.139	1	lm.nb	Immune Cell Adhesion and Migration	NM_025809.5:2454
H2-Ab1	0.793	0.432	-0.054	1.64	1.73	0.963	3.12	0.14	1	lm.nb	Antigen Presentation, Costimulatory Signaling, Immune Cell Adhesion and Migration, Interferon Signaling	NM_207105.3:175
Vegfc	-0.276	0.151	-0.572	0.0206	0.826	0.673	1.01	0.142	1	lm.nb	Angiogenesis, MAPK, PI3K-Akt	NM_009506.2:1525
Mx1	0.655	0.362	-0.0539	1.36	1.58	0.963	2.58	0.144	1	lm.nb	Cytotoxicity, Interferon Signaling, Lymphoid Compartment	NM_010846.1:2485
Map3k5	-0.478	0.264	-0.995	0.0396	0.718	0.502	1.03	0.145	1	lm.nb	MAPK, Metabolic Stress	NM_008580.4:4565
Nfkb2	0.972	0.546	-0.0975	2.04	1.96	0.935	4.12	0.149	1	lm.nb	MAPK, NF-kappaB Signaling	NM_019408.3:3025
Ripk2	1.55	0.876	-0.167	3.27	2.93	0.89	9.63	0.152	1	lm.nb	Costimulatory Signaling	NM_138952.3:830
Gpc4	-0.467	0.267	-0.99	0.0572	0.724	0.503	1.04	0.156	1	lm.nb	Wnt Signaling	NM_008150.2:1676
Nfkbie	1.26	0.737	-0.181	2.71	2.4	0.882	6.53	0.162	1	lm.nb	NF-kappaB Signaling	NM_008690.3:1748
Tnfrsf1a	0.222	0.13	-0.0323	0.476	1.17	0.978	1.39	0.162	1	loglinear	MAPK, NF-kappaB Signaling	NM_011609.2:615
Msh2	0.34	0.201	-0.0542	0.735	1.27	0.963	1.66	0.166	1	loglinear	DNA Damage Repair	NM_008628.2:2680
Vsir	1.14	0.677	-0.184	2.47	2.21	0.88	5.53	0.167	1	lm.nb		NM_001159572.1:1322
Csf1	0.324	0.192	-0.0534	0.701	1.25	0.964	1.63	0.168	1	loglinear	Cytokine and Chemokine Signaling, MAPK, Myeloid Compartment, PI3K-Akt	NM_001113529.1:1027
Elob	-0.292	0.174	-0.633	0.0485	0.817	0.645	1.03	0.168	1	lm.nb		NM_026305.2:135
Rbl2	0.502	0.3	-0.087	1.09	1.42	0.942	2.13	0.17	1	lm.nb	Cell Proliferation, PI3K-Akt, TGF-beta Signaling	NM_011250.4:1054
Mgmt	-0.73	0.45	-1.61	0.152	0.603	0.327	1.11	0.18	1	lm.nb	DNA Damage Repair	NM_008598.2:320
Ticam1	-0.523	0.322	-1.16	0.109	0.696	0.449	1.08	0.18	1	loglinear	Apoptosis	NM_174989.4:2159
Uba7	0.409	0.255	-0.0914	0.91	1.33	0.939	1.88	0.184	1	lm.nb	Antigen Presentation, DNA Damage Repair, Interferon Signaling	NM_023738.4:751
Ifit2	0.526	0.333	-0.126	1.18	1.44	0.916	2.26	0.189	1	lm.nb	Cytotoxicity, Interferon Signaling	NM_008332.2:230
Tnfsf10	0.657	0.421	-0.167	1.48	1.58	0.891	2.79	0.193	1	lm.nb	Apoptosis, Cytotoxicity	NM_009425.2:2055
Cdc20	-0.437	0.281	-0.989	0.114	0.738	0.504	1.08	0.195	1	lm.nb	Antigen Presentation, Cell Proliferation	NM_023223.2:185
Serpinh1	-0.386	0.251	-0.877	0.105	0.765	0.544	1.08	0.198	1	lm.nb	Angiogenesis, Matrix Remodeling and Metastasis	NM_009825.2:1845
Bnip3	1.03	0.67	-0.281	2.35	2.05	0.823	5.09	0.198	1	lm.nb	Autophagy, Epigenetic Regulation	NM_009760.4:1108
Casp8	0.214	0.14	-0.0596	0.488	1.16	0.96	1.4	0.2	1	loglinear	Apoptosis	NM_009812.2:1463
Mki67	0.77	0.511	-0.231	1.77	1.71	0.852	3.41	0.206	1	lm.nb	Cell Proliferation	NM_001081117.2:4330
Ccne1	-1.06	0.72	-2.47	0.349	0.479	0.18	1.27	0.214	1	lm.nb	Angiogenesis, Cell Proliferation, Metabolic Stress, PI3K-Akt	NM_007633.2:885
Bcl2l1	-0.18	0.123	-0.42	0.0614	0.883	0.747	1.04	0.218	1	loglinear	Apoptosis, Autophagy, JAK-STAT Signaling, MAPK, PI3K-Akt	NM_009743.5:1265
Cd163	0.624	0.428	-0.214	1.46	1.54	0.862	2.76	0.218	1	lm.nb		NM_053094.2:3225
Smap1	0.277	0.191	-0.0972	0.651	1.21	0.935	1.57	0.22	1	lm.nb		NM_028534.3:929
Maml2	0.317	0.219	-0.113	0.746	1.25	0.925	1.68	0.222	1	loglinear	Notch Signaling	NM_001013813.3:4874
Pik3cg	0.526	0.37	-0.2	1.25	1.44	0.871	2.38	0.228	1	lm.nb	Cytokine and Chemokine Signaling, Hypoxia, Immune Cell Adhesion and Migration, JAK-STAT Signaling, MAPK, Metabolic Stress, PI3K-Akt	NM_001146200.1:3414
Tmem173	0.246	0.174	-0.0942	0.587	1.19	0.937	1.5	0.229	1	loglinear		NM_028261.1:1792
Prkx	0.199	0.141	-0.0783	0.476	1.15	0.947	1.39	0.232	1	loglinear	Hedgehog Signaling	NM_016979.1:665
Cxcr4	0.263	0.187	-0.104	0.63	1.2	0.93	1.55	0.233	1	lm.nb	Cytokine and Chemokine Signaling, Immune Cell Adhesion and Migration	NM_009911.3:665
Stat3	0.238	0.172	-0.0997	0.575	1.18	0.933	1.49	0.239	1	lm.nb	Cytokine and Chemokine Signaling, Hypoxia, JAK-STAT Signaling, Metabolic Stress	NM_011486.4:2677
Lck	0.395	0.289	-0.171	0.961	1.31	0.888	1.95	0.244	1	lm.nb	Costimulatory Signaling, Lymphoid Compartment	NM_001162433.1:1876
Tnfrsf1b	0.468	0.345	-0.208	1.14	1.38	0.866	2.21	0.246	1	lm.nb	NF-kappaB Signaling	NM_011610.3:3270
4930578C19Rik	0.327	0.242	-0.147	0.8	1.25	0.903	1.74	0.248	1	lm.nb		NM_175228.4:1385
Ccl4	0.596	0.449	-0.283	1.48	1.51	0.822	2.78	0.255	1	lm.nb	Antigen Presentation, Cytokine and Chemokine Signaling, Myeloid Compartment	NM_013652.2:370
Jag2	0.207	0.158	-0.104	0.517	1.15	0.931	1.43	0.261	1	loglinear	Notch Signaling	NM_010588.2:1485
Nid2	0.29	0.225	-0.151	0.73	1.22	0.9	1.66	0.267	1	lm.nb	Matrix Remodeling and Metastasis	NM_008695.2:1165
Pdk1	0.389	0.304	-0.206	0.984	1.31	0.867	1.98	0.269	1	lm.nb	Hypoxia, Metabolic Stress	NM_172665.5:2330
Api5	0.142	0.111	-0.0764	0.36	1.1	0.948	1.28	0.272	1	loglinear		NM_007466.2:2430
Rb1	0.687	0.546	-0.383	1.76	1.61	0.767	3.38	0.277	1	lm.nb	Cell Proliferation, Metabolic Stress	NM_009029.2:2958
Got1	-0.212	0.169	-0.542	0.118	0.863	0.687	1.09	0.277	1	loglinear	Metabolic Stress	NM_010324.2:1336
Flt1	0.339	0.272	-0.193	0.872	1.27	0.875	1.83	0.28	1	lm.nb	Angiogenesis, Hypoxia, MAPK, PI3K-Akt	NM_010228.3:2129
Srp54a	0.258	0.208	-0.149	0.665	1.2	0.902	1.59	0.282	1	loglinear		NM_011899.4:3278
Nras	0.139	0.113	-0.0816	0.36	1.1	0.945	1.28	0.284	1	loglinear	Autophagy, Cytokine and Chemokine Signaling, MAPK, Metabolic Stress, PI3K-Akt	NM_010937.2:3665
Hdac5	0.304	0.246	-0.179	0.786	1.23	0.883	1.72	0.285	1	lm.nb	Epigenetic Regulation, Notch Signaling	NM_010412.3:2165
Thbd	0.316	0.257	-0.188	0.82	1.24	0.878	1.77	0.287	1	lm.nb	Antigen Presentation	NM_009378.3:2845
Cdh5	-0.119	0.0981	-0.312	0.0728	0.921	0.806	1.05	0.29	1	loglinear	Immune Cell Adhesion and Migration	NM_009868.4:1300
Mre11a	-0.34	0.281	-0.891	0.211	0.79	0.539	1.16	0.293	1	loglinear		NM_018736.2:2376
Akt1	-0.176	0.147	-0.464	0.112	0.885	0.725	1.08	0.298	1	lm.nb	Apoptosis, Autophagy, Costimulatory Signaling, Cytokine and Chemokine Signaling, Hypoxia, JAK-STAT Signaling, MAPK, Metabolic Stress, PI3K-Akt	NM_009652.3:326
Srebf1	-0.231	0.194	-0.611	0.148	0.852	0.655	1.11	0.298	1	lm.nb		NM_011480.4:1678
Prr5	-0.396	0.343	-1.07	0.276	0.76	0.477	1.21	0.313	1	lm.nb	Costimulatory Signaling, Metabolic Stress	NM_146061.4:770
H2-M3	0.333	0.29	-0.236	0.902	1.26	0.849	1.87	0.315	1	lm.nb	Antigen Presentation, Immune Cell Adhesion and Migration	NM_013819.2:1180
Ifi35	0.144	0.126	-0.102	0.39	1.1	0.932	1.31	0.316	1	loglinear	Cytotoxicity, Interferon Signaling	NM_027320.4:820
Plod2	0.532	0.466	-0.381	1.45	1.45	0.768	2.72	0.317	1	lm.nb	Matrix Remodeling and Metastasis	NM_001142916.1:2925
Kras	0.35	0.31	-0.259	0.958	1.27	0.836	1.94	0.323	1	lm.nb	Autophagy, Cytokine and Chemokine Signaling, MAPK, Metabolic Stress, PI3K-Akt	NM_021284.5:2620
P4ha2	0.252	0.227	-0.192	0.697	1.19	0.875	1.62	0.328	1	lm.nb		NM_001136076.2:75
Mfge8	-0.28	0.255	-0.779	0.219	0.824	0.583	1.16	0.333	1	lm.nb		NM_008594.2:1360
Rpl23	0.29	0.273	-0.247	0.826	1.22	0.843	1.77	0.349	1	lm.nb		NM_022891.3:914
Syk	-0.282	0.271	-0.813	0.249	0.822	0.569	1.19	0.356	1	lm.nb	PI3K-Akt	NM_001198977.1:2064
Cmtm6	0.116	0.111	-0.103	0.334	1.08	0.931	1.26	0.358	1	loglinear	Costimulatory Signaling	NM_026036.3:1075
Spry4	0.321	0.311	-0.289	0.931	1.25	0.818	1.91	0.361	1	lm.nb	Cytotoxicity	NM_011898.2:585
Nectin2	-0.237	0.23	-0.689	0.214	0.848	0.62	1.16	0.361	1	lm.nb	Costimulatory Signaling, Immune Cell Adhesion and Migration	NM_008990.3:907
Myc	0.123	0.121	-0.114	0.361	1.09	0.924	1.28	0.366	1	loglinear	Cell Proliferation, JAK-STAT Signaling, MAPK, Metabolic Stress, Notch Signaling, PI3K-Akt, TGF-beta Signaling, Wnt Signaling	NM_001177354.1:1859
Robo4	-0.174	0.171	-0.51	0.162	0.886	0.702	1.12	0.367	1	lm.nb		NM_028783.2:3486
Psmb10	0.266	0.261	-0.246	0.778	1.2	0.843	1.71	0.367	1	loglinear	Antigen Presentation, Apoptosis, Cell Proliferation, Costimulatory Signaling, Hedgehog Signaling, NF-kappaB Signaling	NM_013640.3:385
Myct1	0.138	0.136	-0.129	0.404	1.1	0.915	1.32	0.368	1	lm.nb		NM_026793.2:205
Sfxn1	-0.23	0.229	-0.68	0.219	0.852	0.624	1.16	0.372	1	lm.nb		NM_027324.5:142
Ccnd2	-0.523	0.526	-1.55	0.507	0.696	0.341	1.42	0.376	1	lm.nb	Angiogenesis, Cell Proliferation, JAK-STAT Signaling, PI3K-Akt, Wnt Signaling	NM_009829.3:1665
Ptcd2	-0.167	0.169	-0.499	0.165	0.891	0.708	1.12	0.38	1	loglinear		NM_026873.2:1535
Oas1a	0.181	0.186	-0.183	0.545	1.13	0.881	1.46	0.385	1	lm.nb	Cytotoxicity, Interferon Signaling	NM_145211.2:471
Gls	0.361	0.378	-0.379	1.1	1.28	0.769	2.15	0.393	1	lm.nb	Metabolic Stress	NM_001081081.2:2510
Icam2	-0.162	0.181	-0.517	0.193	0.894	0.699	1.14	0.422	1	lm.nb	Immune Cell Adhesion and Migration, Matrix Remodeling and Metastasis	NM_010494.1:375
Fcgr2b	-0.399	0.457	-1.3	0.498	0.758	0.407	1.41	0.432	1	lm.nb		NM_001077189.1:1225
Thbs1	-0.357	0.412	-1.17	0.452	0.781	0.446	1.37	0.436	1	lm.nb	Angiogenesis, Matrix Remodeling and Metastasis, PI3K-Akt, TGF-beta Signaling	NM_011580.4:20
Trp53	-0.149	0.175	-0.491	0.193	0.902	0.711	1.14	0.441	1	lm.nb	Apoptosis, Cell Proliferation, DNA Damage Repair, MAPK, Metabolic Stress, Notch Signaling, PI3K-Akt, Wnt Signaling	NM_011640.1:1835
Cdk2	-0.205	0.241	-0.676	0.267	0.868	0.626	1.2	0.443	1	lm.nb	Cell Proliferation, DNA Damage Repair, Metabolic Stress, PI3K-Akt	NM_016756.4:1112
Apoe	-0.236	0.279	-0.783	0.311	0.849	0.581	1.24	0.445	1	lm.nb		NM_001305844.1:100
Tlr9	0.388	0.469	-0.532	1.31	1.31	0.692	2.48	0.455	1	lm.nb		NM_031178.2:1801
Eif2b4	-0.366	0.46	-1.27	0.535	0.776	0.416	1.45	0.471	1	lm.nb		NM_010122.2:141
Ulbp1	0.256	0.324	-0.379	0.891	1.19	0.769	1.85	0.473	1	lm.nb	Antigen Presentation	NM_029975.2:595
Pdgfb	-0.104	0.134	-0.368	0.159	0.93	0.775	1.12	0.481	1	lm.nb	Angiogenesis, MAPK, Matrix Remodeling and Metastasis, PI3K-Akt	NM_011057.3:2325
Cd38	0.116	0.15	-0.179	0.411	1.08	0.883	1.33	0.484	1	loglinear	Lymphoid Compartment	NM_007646.4:1490
Aplnr	0.156	0.203	-0.242	0.554	1.11	0.845	1.47	0.485	1	lm.nb		NM_011784.3:732
Sbno2	0.266	0.348	-0.416	0.948	1.2	0.749	1.93	0.487	1	lm.nb		NM_183426.1:2047
Tie1	0.114	0.153	-0.186	0.414	1.08	0.879	1.33	0.497	1	lm.nb		NM_011587.2:3721
Angpt2	-0.227	0.305	-0.826	0.371	0.854	0.564	1.29	0.498	1	lm.nb	Angiogenesis, Hypoxia, MAPK, PI3K-Akt	NM_007426.3:2020
Hells	0.352	0.474	-0.578	1.28	1.28	0.67	2.43	0.499	1	lm.nb	Epigenetic Regulation	NM_008234.3:974
H2afx	-0.137	0.186	-0.502	0.228	0.91	0.706	1.17	0.503	1	loglinear	Cell Proliferation, DNA Damage Repair, Epigenetic Regulation, Metabolic Stress	NM_010436.2:980
Cep55	-1.2	1.69	-4.52	2.12	0.437	0.0437	4.36	0.519	1	loglinear	Cell Proliferation	NM_028760.1:1870
Fpr1	0.518	0.741	-0.933	1.97	1.43	0.524	3.92	0.522	1	lm.nb	Myeloid Compartment	NM_013521.2:750
Pecam1	0.085	0.123	-0.157	0.326	1.06	0.897	1.25	0.528	1	loglinear	Immune Cell Adhesion and Migration, Matrix Remodeling and Metastasis	NM_008816.2:1100
Fut4	0.249	0.364	-0.464	0.962	1.19	0.725	1.95	0.531	1	lm.nb		NM_010242.3:1765
Met	0.121	0.177	-0.226	0.469	1.09	0.855	1.38	0.531	1	loglinear	MAPK, Metabolic Stress, PI3K-Akt	NM_008591.2:1280
Tnfsf9	-0.441	0.645	-1.7	0.823	0.737	0.307	1.77	0.532	1	lm.nb	Costimulatory Signaling	NM_009404.3:292
Ifitm2	0.0934	0.138	-0.177	0.364	1.07	0.884	1.29	0.536	1	lm.nb	Cytotoxicity, Interferon Signaling	NM_030694.1:87
Fgf18	0.305	0.453	-0.584	1.19	1.24	0.667	2.29	0.538	1	lm.nb	Angiogenesis, MAPK, PI3K-Akt	NM_008005.2:902
Slc2a1	0.255	0.381	-0.491	1	1.19	0.711	2	0.54	1	lm.nb	Hypoxia, Metabolic Stress	NM_011400.3:2075
Clec4e	-0.397	0.597	-1.57	0.774	0.759	0.337	1.71	0.543	1	lm.nb	Immune Cell Adhesion and Migration, Myeloid Compartment	NM_019948.2:685
Ptpn11	-0.13	0.196	-0.513	0.254	0.914	0.701	1.19	0.544	1	lm.nb	Costimulatory Signaling, Immune Cell Adhesion and Migration, Interferon Signaling, JAK-STAT Signaling, MAPK	NM_011202.3:3710
Cdh2	0.205	0.316	-0.415	0.825	1.15	0.75	1.77	0.552	1	lm.nb	Immune Cell Adhesion and Migration	NM_007664.5:1240
Cdkn2b	-0.319	0.494	-1.29	0.649	0.801	0.41	1.57	0.553	1	lm.nb	Cell Proliferation, Metabolic Stress, TGF-beta Signaling	NM_007670.4:1040
Rasal1	0.255	0.399	-0.528	1.04	1.19	0.694	2.05	0.558	1	lm.nb	MAPK	NM_013832.4:3035
Deptor	0.106	0.168	-0.223	0.436	1.08	0.857	1.35	0.561	1	loglinear	Autophagy, Metabolic Stress	NM_001037937.3:4496
Rpl7a	-0.0817	0.129	-0.335	0.172	0.945	0.793	1.13	0.562	1	loglinear	Angiogenesis	NM_013721.3:91
Itgav	0.168	0.27	-0.362	0.698	1.12	0.778	1.62	0.568	1	lm.nb	Angiogenesis, Antigen Presentation, Immune Cell Adhesion and Migration, Matrix Remodeling and Metastasis, PI3K-Akt	NM_008402.3:2835
Tnfrsf14	1.02	1.63	-2.19	4.22	2.02	0.219	18.6	0.568	1	loglinear	Costimulatory Signaling, NF-kappaB Signaling	NM_178931.2:625
Csf1r	-0.187	0.301	-0.778	0.404	0.878	0.583	1.32	0.569	1	lm.nb	Cytokine and Chemokine Signaling, MAPK, Myeloid Compartment, PI3K-Akt	NM_001037859.1:3655
Cxcl11	0.247	0.401	-0.539	1.03	1.19	0.688	2.05	0.571	1	lm.nb	Cytokine and Chemokine Signaling, Lymphoid Compartment	NM_019494.1:345
Eno1	-0.139	0.226	-0.582	0.304	0.908	0.668	1.23	0.572	1	lm.nb	Hypoxia, Metabolic Stress	NM_023119.2:47
Mlana	-0.609	0.994	-2.56	1.34	0.656	0.17	2.53	0.573	1	lm.nb		NM_029993.1:185
Dnmt1	-0.167	0.275	-0.706	0.372	0.891	0.613	1.29	0.576	1	lm.nb	Epigenetic Regulation	NM_010066.3:2380
Aph1b	0.359	0.595	-0.807	1.53	1.28	0.572	2.88	0.579	1	lm.nb	Notch Signaling	NM_177583.4:3320
Birc5	-0.168	0.279	-0.714	0.379	0.89	0.61	1.3	0.58	1	lm.nb	Apoptosis, Cell Proliferation	NM_001012273.1:3188
Tbx21	0.707	1.19	-1.62	3.04	1.63	0.324	8.22	0.584	1	lm.nb	Lymphoid Compartment	NM_019507.2:2160
Ghr	0.254	0.437	-0.602	1.11	1.19	0.659	2.16	0.592	1	lm.nb	Cytotoxicity, Interferon Signaling, JAK-STAT Signaling, PI3K-Akt	NM_001048147.1:355
Bbc3	-0.283	0.488	-1.24	0.674	0.822	0.423	1.6	0.593	1	lm.nb	Apoptosis, Cytotoxicity	NM_133234.2:1830
Anln	-0.298	0.519	-1.32	0.72	0.813	0.402	1.65	0.597	1	lm.nb	Cell Proliferation	NM_028390.3:1605
Cxcl3	-0.376	0.658	-1.66	0.913	0.77	0.315	1.88	0.598	1	lm.nb	Cytokine and Chemokine Signaling, Myeloid Compartment	NM_203320.2:275
Ifi27	-0.0996	0.178	-0.448	0.248	0.933	0.733	1.19	0.605	1	lm.nb	Cytotoxicity, Interferon Signaling, Lymphoid Compartment	NM_026790.2:166
Cxcl12	-0.182	0.325	-0.819	0.455	0.882	0.567	1.37	0.605	1	lm.nb	Cytokine and Chemokine Signaling, Immune Cell Adhesion and Migration, Myeloid Compartment	NM_013655.4:2076
Irf8	-0.166	0.298	-0.75	0.419	0.891	0.595	1.34	0.608	1	lm.nb	Antigen Presentation, Interferon Signaling	NM_008320.3:2274
Cd28	-0.337	0.624	-1.56	0.887	0.792	0.339	1.85	0.618	1	lm.nb	Costimulatory Signaling, Immune Cell Adhesion and Migration, Lymphoid Compartment	NM_007642.4:526
Kdr	-0.0894	0.167	-0.416	0.237	0.94	0.749	1.18	0.62	1	lm.nb	MAPK, Matrix Remodeling and Metastasis, PI3K-Akt	NM_010612.2:995
Hmgb1	0.0638	0.119	-0.17	0.298	1.05	0.889	1.23	0.622	1	loglinear	Apoptosis, Autophagy	NM_010439.3:1574
Hey1	0.174	0.326	-0.466	0.813	1.13	0.724	1.76	0.623	1	lm.nb	Angiogenesis, Notch Signaling	NM_010423.2:1850
Msh6	0.126	0.239	-0.343	0.594	1.09	0.788	1.51	0.627	1	lm.nb	DNA Damage Repair	NM_010830.1:4050
Pms2	0.0873	0.167	-0.24	0.414	1.06	0.847	1.33	0.628	1	loglinear	DNA Damage Repair	NM_008886.2:827
Ripk3	0.147	0.283	-0.408	0.702	1.11	0.754	1.63	0.631	1	lm.nb	Apoptosis	NM_019955.1:270
Dll4	0.0711	0.139	-0.2	0.343	1.05	0.87	1.27	0.635	1	lm.nb	Angiogenesis, Myeloid Compartment, Notch Signaling	NM_019454.3:2640
H2-Q2	-0.381	0.746	-1.84	1.08	0.768	0.279	2.12	0.636	1	lm.nb	Antigen Presentation, Immune Cell Adhesion and Migration, Interferon Signaling	NM_010392.2:472
Vhl	-0.164	0.322	-0.796	0.468	0.893	0.576	1.38	0.638	1	loglinear	Antigen Presentation, Hypoxia, Metabolic Stress	NM_009507.3:820
Reln	0.143	0.284	-0.414	0.7	1.1	0.751	1.62	0.64	1	lm.nb	Matrix Remodeling and Metastasis, NF-kappaB Signaling, PI3K-Akt	NM_011261.2:10769
Irf3	-0.0858	0.173	-0.425	0.253	0.942	0.745	1.19	0.646	1	loglinear	Interferon Signaling	NM_016849.4:526
Sirpa	0.182	0.368	-0.539	0.903	1.13	0.688	1.87	0.647	1	lm.nb	Cytotoxicity, Myeloid Compartment	NM_007547.2:1880
Cd1d1	0.134	0.288	-0.43	0.699	1.1	0.742	1.62	0.665	1	lm.nb	Antigen Presentation, Lymphoid Compartment	NM_007639.3:1340
Lgals9	0.0679	0.146	-0.219	0.355	1.05	0.859	1.28	0.667	1	lm.nb		NM_010708.1:355
Tlr1	0.415	0.902	-1.35	2.18	1.33	0.392	4.54	0.669	1	lm.nb	Myeloid Compartment	NM_030682.1:805
Pik3r2	0.131	0.286	-0.429	0.692	1.1	0.743	1.62	0.67	1	loglinear	Autophagy, Costimulatory Signaling, Cytokine and Chemokine Signaling, Hypoxia, Immune Cell Adhesion and Migration, JAK-STAT Signaling, MAPK, Metabolic Stress, PI3K-Akt	NM_008841.2:230
Ms4a1	0.282	0.618	-0.929	1.49	1.22	0.525	2.82	0.671	1	lm.nb	Lymphoid Compartment	NM_007641.5:394
Cenpf	-0.222	0.492	-1.19	0.741	0.857	0.44	1.67	0.674	1	lm.nb	Cell Proliferation	NM_001081363.2:9262
Ube2c	-0.118	0.265	-0.638	0.402	0.922	0.643	1.32	0.68	1	lm.nb	Antigen Presentation, Cell Proliferation, Metabolic Stress	NM_026785.2:529
Fzd8	0.178	0.405	-0.616	0.972	1.13	0.653	1.96	0.682	1	lm.nb	Wnt Signaling	NM_008058.2:3024
Neil1	0.162	0.376	-0.574	0.899	1.12	0.672	1.86	0.688	1	lm.nb	DNA Damage Repair	NM_028347.2:400
Arg2	0.255	0.604	-0.928	1.44	1.19	0.525	2.71	0.695	1	lm.nb		NM_009705.3:85
Adora2a	-0.349	0.827	-1.97	1.27	0.785	0.255	2.42	0.695	1	lm.nb	Costimulatory Signaling	NM_009630.2:2306
Snai1	0.259	0.622	-0.96	1.48	1.2	0.514	2.79	0.698	1	lm.nb		NM_011427.2:910
Ikbkg	0.0804	0.196	-0.304	0.465	1.06	0.81	1.38	0.703	1	lm.nb	Costimulatory Signaling, Cytokine and Chemokine Signaling, MAPK, NF-kappaB Signaling, PI3K-Akt	NM_001161423.1:1642
Pias4	-0.254	0.632	-1.49	0.986	0.839	0.355	1.98	0.709	1	lm.nb	Cell Proliferation, DNA Damage Repair, JAK-STAT Signaling	NM_021501.4:125
Il16	-0.217	0.543	-1.28	0.847	0.861	0.412	1.8	0.71	1	lm.nb	Cytokine and Chemokine Signaling	NM_010551.3:3105
Wdr76	0.202	0.509	-0.796	1.2	1.15	0.576	2.3	0.712	1	lm.nb		NM_030234.2:1294
Tnfrsf10b	0.104	0.265	-0.416	0.625	1.08	0.75	1.54	0.714	1	lm.nb	Apoptosis	NM_020275.3:1625
Ctnnb1	-0.049	0.126	-0.296	0.198	0.967	0.815	1.15	0.717	1	loglinear	Apoptosis, Immune Cell Adhesion and Migration, Wnt Signaling	NM_007614.3:2700
Il1r2	-0.239	0.617	-1.45	0.97	0.847	0.366	1.96	0.718	1	lm.nb	Cytokine and Chemokine Signaling, MAPK	NM_010555.4:458
Irf2	0.124	0.324	-0.511	0.759	1.09	0.702	1.69	0.722	1	lm.nb	Interferon Signaling	NM_008391.4:1900
P4ha1	0.0665	0.175	-0.277	0.409	1.05	0.826	1.33	0.723	1	loglinear		NM_011030.1:1675
Ifngr2	-0.0667	0.177	-0.413	0.279	0.955	0.751	1.21	0.725	1	lm.nb	Hypoxia, Interferon Signaling, JAK-STAT Signaling	NM_008338.3:797
Col11a1	0.415	1.11	-1.77	2.6	1.33	0.294	6.04	0.728	1	lm.nb	Matrix Remodeling and Metastasis, Myeloid Compartment	NM_007729.2:5805
Samsn1	-0.133	0.356	-0.829	0.564	0.912	0.563	1.48	0.728	1	lm.nb		NM_023380.2:990
Mmrn2	-0.0348	0.0962	-0.223	0.154	0.976	0.857	1.11	0.736	1	loglinear	Angiogenesis	NM_153127.3:600
Pvr	0.081	0.225	-0.36	0.522	1.06	0.779	1.44	0.737	1	lm.nb	Immune Cell Adhesion and Migration, Lymphoid Compartment	NM_027514.2:962
Mlh1	-0.0708	0.199	-0.461	0.32	0.952	0.726	1.25	0.74	1	loglinear	Cell Proliferation, DNA Damage Repair	NM_026810.2:2390
Ldha	-0.0702	0.199	-0.46	0.32	0.953	0.727	1.25	0.742	1	lm.nb	Hypoxia, Metabolic Stress	NM_010699.2:1354
Gpr160	-0.302	0.863	-1.99	1.39	0.811	0.251	2.62	0.744	1	lm.nb		NM_001134386.1:930
Brip1	0.184	0.526	-0.847	1.21	1.14	0.556	2.32	0.744	1	lm.nb	DNA Damage Repair	NM_178309.2:410
Aldoa	0.0784	0.231	-0.375	0.532	1.06	0.771	1.45	0.752	1	lm.nb	Hypoxia	NM_001177307.1:1346
Bax	-0.114	0.34	-0.78	0.553	0.924	0.582	1.47	0.755	1	lm.nb	Apoptosis	NM_007527.3:735
Map3k12	-0.0801	0.241	-0.553	0.393	0.946	0.682	1.31	0.757	1	loglinear	Epigenetic Regulation, MAPK	NM_001163643.1:2941
Mfng	-0.0553	0.171	-0.391	0.28	0.962	0.763	1.21	0.763	1	lm.nb	Notch Signaling	NM_008595.2:1266
Taf3	0.158	0.489	-0.801	1.12	1.12	0.574	2.17	0.763	1	loglinear		NM_027748.3:3395
Eif4ebp1	-0.0999	0.312	-0.711	0.512	0.933	0.611	1.43	0.765	1	lm.nb	Hypoxia, Metabolic Stress, PI3K-Akt	NM_007918.3:554
Klrg1	0.196	0.625	-1.03	1.42	1.15	0.49	2.68	0.77	1	lm.nb	Cytotoxicity, Lymphoid Compartment	NM_016970.1:825
Kit	-0.124	0.395	-0.899	0.651	0.918	0.536	1.57	0.77	1	lm.nb	MAPK, Metabolic Stress, PI3K-Akt	NM_001122733.1:4275
Icos	-0.163	0.534	-1.21	0.882	0.893	0.432	1.84	0.775	1	lm.nb	Costimulatory Signaling, Immune Cell Adhesion and Migration, Lymphoid Compartment	NM_017480.1:142
Brca2	0.183	0.607	-1.01	1.37	1.14	0.498	2.59	0.778	1	lm.nb	Cell Proliferation, DNA Damage Repair	NM_009765.3:1684
Itga2	0.023	0.0776	-0.129	0.175	1.02	0.914	1.13	0.782	1	loglinear	Immune Cell Adhesion and Migration, Matrix Remodeling and Metastasis, PI3K-Akt	NM_008396.2:3305
Slc1a5	0.114	0.41	-0.69	0.918	1.08	0.62	1.89	0.795	1	lm.nb	Metabolic Stress	NM_009201.2:2185
Hmga1	-0.13	0.474	-1.06	0.798	0.914	0.48	1.74	0.797	1	lm.nb	Epigenetic Regulation, Metabolic Stress	NM_001166545.1:707
Ezh2	0.118	0.435	-0.734	0.97	1.09	0.601	1.96	0.799	1	lm.nb	Angiogenesis, Epigenetic Regulation, Metabolic Stress	NM_007971.2:1551
H2-Aa	0.143	0.56	-0.955	1.24	1.1	0.516	2.36	0.812	1	lm.nb	Antigen Presentation, Costimulatory Signaling, Immune Cell Adhesion and Migration, Interferon Signaling	NM_010378.2:450
Itgb3	0.0812	0.32	-0.546	0.708	1.06	0.685	1.63	0.812	1	lm.nb	Immune Cell Adhesion and Migration, Matrix Remodeling and Metastasis, PI3K-Akt	NM_016780.2:2595
Tgfb1	-0.0287	0.114	-0.252	0.195	0.98	0.84	1.14	0.813	1	loglinear	MAPK, Matrix Remodeling and Metastasis, TGF-beta Signaling	NM_011577.1:1470
Tnfrsf9	-0.305	1.21	-2.68	2.07	0.81	0.156	4.2	0.814	1	lm.nb		NM_001077508.1:1590
Cmklr1	-0.0482	0.196	-0.433	0.336	0.967	0.741	1.26	0.818	1	lm.nb		NM_008153.3:438
Tnfsf12	-0.0469	0.194	-0.426	0.332	0.968	0.744	1.26	0.82	1	lm.nb	NF-kappaB Signaling	NM_011614.3:1215
Gimap4	0.0291	0.123	-0.211	0.269	1.02	0.864	1.21	0.824	1	loglinear		NM_001243199.1:806
Trim21	-0.0837	0.355	-0.78	0.613	0.944	0.582	1.53	0.825	1	lm.nb	Antigen Presentation, Interferon Signaling	NM_001082552.1:112
Pkm	-0.0365	0.157	-0.344	0.271	0.975	0.788	1.21	0.827	1	lm.nb	Metabolic Stress	NM_001253883.1:144
Jak3	0.0307	0.135	-0.234	0.295	1.02	0.851	1.23	0.831	1	lm.nb	Cytokine and Chemokine Signaling, Cytotoxicity, JAK-STAT Signaling, PI3K-Akt	NM_010589.6:360
Tymp	0.0804	0.362	-0.63	0.791	1.06	0.646	1.73	0.835	1	lm.nb	Angiogenesis	NM_138302.1:590
Rad51	-0.0753	0.344	-0.749	0.599	0.949	0.595	1.51	0.837	1	lm.nb	Cell Proliferation, DNA Damage Repair	NM_011234.4:195
Bad	-0.0383	0.176	-0.383	0.306	0.974	0.767	1.24	0.838	1	loglinear	Apoptosis, Autophagy, MAPK, PI3K-Akt	NM_007522.3:1146
Mtor	-0.0338	0.155	-0.338	0.27	0.977	0.791	1.21	0.838	1	loglinear	Autophagy, Costimulatory Signaling, Hypoxia, JAK-STAT Signaling, Metabolic Stress, PI3K-Akt	NM_020009.2:7745
Glud1	-0.0246	0.119	-0.258	0.209	0.983	0.836	1.16	0.846	1	loglinear		NM_008133.4:2775
Ikbkb	0.0338	0.166	-0.292	0.36	1.02	0.817	1.28	0.849	1	loglinear	Costimulatory Signaling, Cytokine and Chemokine Signaling, MAPK, Metabolic Stress, NF-kappaB Signaling, PI3K-Akt	NM_010546.2:3357
Adam12	-0.0396	0.205	-0.442	0.362	0.973	0.736	1.29	0.856	1	lm.nb		NM_007400.2:785
Ncr1	-0.0956	0.497	-1.07	0.879	0.936	0.476	1.84	0.857	1	lm.nb		NM_010746.3:995
Slamf7	0.122	0.636	-1.13	1.37	1.09	0.458	2.58	0.857	1	lm.nb	Lymphoid Compartment	NM_144539.5:750
C1qb	0.0756	0.449	-0.805	0.956	1.05	0.572	1.94	0.875	1	lm.nb		NM_009777.2:865
Cxcr3	-0.0902	0.553	-1.17	0.994	0.939	0.443	1.99	0.878	1	lm.nb	Cytokine and Chemokine Signaling, Lymphoid Compartment	NM_009910.2:1308
Gpsm3	0.0417	0.259	-0.466	0.549	1.03	0.724	1.46	0.88	1	loglinear		NM_134116.5:978
Trem1	0.13	0.875	-1.58	1.84	1.09	0.333	3.59	0.889	1	lm.nb	Myeloid Compartment	NM_021406.5:1704
Angptl4	0.069	0.517	-0.945	1.08	1.05	0.519	2.12	0.9	1	lm.nb	Angiogenesis	NM_020581.2:1248
Edn1	0.0919	0.692	-1.26	1.45	1.07	0.416	2.73	0.901	1	lm.nb	Angiogenesis, Hypoxia	NM_010104.3:894
Notch1	-0.023	0.177	-0.37	0.324	0.984	0.774	1.25	0.903	1	lm.nb	Notch Signaling	NM_008714.3:2795
Trat1	0.078	0.633	-1.16	1.32	1.06	0.447	2.49	0.908	1	lm.nb	Costimulatory Signaling	NM_198297.3:535
Bcl2	-0.0332	0.275	-0.572	0.506	0.977	0.672	1.42	0.91	1	loglinear	Apoptosis, Autophagy, Hypoxia, JAK-STAT Signaling, PI3K-Akt	NM_009741.3:314
Il18	0.0973	0.83	-1.53	1.72	1.07	0.346	3.3	0.912	1	lm.nb	Costimulatory Signaling, Cytokine and Chemokine Signaling	NM_008360.1:270
Kir3dl2	0.0888	0.774	-1.43	1.61	1.06	0.372	3.04	0.914	1	lm.nb	Antigen Presentation, Cytotoxicity, Lymphoid Compartment	NM_177748.2:1519
Rrm2	-0.0427	0.404	-0.834	0.748	0.971	0.561	1.68	0.921	1	lm.nb	Cell Proliferation	NM_009104.2:1325
Spib	-0.0515	0.501	-1.03	0.929	0.965	0.489	1.9	0.923	1	lm.nb		NM_019866.1:2036
Ror2	-0.0566	0.572	-1.18	1.07	0.962	0.442	2.09	0.926	1	lm.nb		NM_013846.3:3360
Jag1	0.014	0.142	-0.264	0.292	1.01	0.833	1.22	0.926	1	loglinear	Angiogenesis, Notch Signaling	NM_013822.5:4960
Tslp	0.0424	0.484	-0.906	0.991	1.03	0.534	1.99	0.934	1	lm.nb	Costimulatory Signaling, JAK-STAT Signaling	NM_021367.1:638
Aldoc	0.0385	0.486	-0.914	0.991	1.03	0.531	1.99	0.941	1	lm.nb		NM_009657.3:1545
Tnfsf13	0.0309	0.47	-0.89	0.952	1.02	0.54	1.93	0.951	1	lm.nb	NF-kappaB Signaling	NM_023517.2:177
E2f3	-0.031	0.497	-1.01	0.943	0.979	0.498	1.92	0.953	1	lm.nb	Angiogenesis, Cell Proliferation, Metabolic Stress, Notch Signaling	NM_010093.3:1975
Lyz1	-0.0145	0.234	-0.474	0.445	0.99	0.72	1.36	0.954	1	loglinear	Myeloid Compartment	NM_013590.3:1060
Angpt1	0.0566	1.17	-2.24	2.35	1.04	0.212	5.1	0.964	1	lm.nb	Angiogenesis, Hypoxia, MAPK, Myeloid Compartment, PI3K-Akt	NM_009640.3:1949
Axin1	-0.0111	0.246	-0.492	0.47	0.992	0.711	1.39	0.966	1	lm.nb	Wnt Signaling	NM_001159598.1:2450
Cmtm4	-0.0214	0.471	-0.945	0.902	0.985	0.519	1.87	0.966	1	lm.nb	Costimulatory Signaling	NM_153582.5:2884
Pold1	-0.00922	0.403	-0.799	0.78	0.994	0.575	1.72	0.983	1	lm.nb	Cell Proliferation, DNA Damage Repair	NM_011131.3:2215
Casp3	-0.00119	0.0542	-0.107	0.105	0.999	0.928	1.08	0.984	1	loglinear	Apoptosis, MAPK, Matrix Remodeling and Metastasis	NM_009810.3:565
Adm	0.0122	0.599	-1.16	1.19	1.01	0.447	2.28	0.985	1	lm.nb		NM_009627.1:935
Exo1	-0.00622	0.323	-0.639	0.627	0.996	0.642	1.54	0.986	1	loglinear	Cell Proliferation, DNA Damage Repair	NM_012012.4:2214
Arid1a	0.00361	0.202	-0.393	0.4	1	0.762	1.32	0.987	1	loglinear	Epigenetic Regulation	NM_001080819.1:5193
