# Supplementary material for: Tumor endothelial cell autophagy is a key vascular‐immune checkpoint in melanoma
Source: EMBO Mol Med. 2023 Nov 27;15(12):e18028. doi: 10.15252/emmm.202318028 (PMC10701618; doi:10.15252/emmm.202318028)
Supplement: Supplementary file 8 — Source Data for Figure 3 [file EMMM-15-e18028-s010.zip › figure_3_raw_data/3b,c/Nanostring_analysis_from_nSolver_4/WT_vs_KO_2022-10-05_07-45/results/DE/DE_results_-_WT.or.KOKO_signifaint_genes_within_cutoff_limits.csv]

	Log2 fold change	std error (log2)	Lower confidence limit (log2)	Upper confidence limit (log2)	Linear fold change	Lower confidence limit (linear)	Upper confidence limit (linear)	P-value	BY.p.value	method	Gene.sets	probe.ID
Col6a3	-2.57	0.683	-3.9	-1.23	0.169	0.0668	0.427	0.0198	1	lm.nb	Matrix Remodeling and Metastasis, PI3K-Akt	XM_897036.2:3235
Olfml2b	-1.79	0.476	-2.72	-0.854	0.29	0.152	0.553	0.0199	1	lm.nb		NM_177068.4:810
Thy1	-1.6	0.464	-2.51	-0.688	0.33	0.176	0.621	0.0262	1	lm.nb	Immune Cell Adhesion and Migration	NM_009382.3:425
Brd3	-0.952	0.311	-1.56	-0.342	0.517	0.339	0.789	0.0378	1	lm.nb	Epigenetic Regulation	NM_001113573.1:2690
Cd40	-0.771	0.193	-1.15	-0.393	0.586	0.451	0.761	0.0161	1	loglinear	Costimulatory Signaling, Immune Cell Adhesion and Migration, Lymphoid Compartment, NF-kappaB Signaling	NM_011611.2:1425
Parp9	0.58	0.169	0.249	0.911	1.49	1.19	1.88	0.0265	1	lm.nb		NM_030253.2:2725
Bnip3l	0.585	0.147	0.298	0.873	1.5	1.23	1.83	0.0163	1	loglinear		NM_009761.3:1738
Mdm2	0.623	0.214	0.203	1.04	1.54	1.15	2.06	0.0437	1	loglinear	Apoptosis, Cell Proliferation, DNA Damage Repair, MAPK, Metabolic Stress, Notch Signaling, PI3K-Akt, Wnt Signaling	NM_010786.3:515
Pik3r1	0.633	0.179	0.282	0.984	1.55	1.22	1.98	0.024	1	loglinear	Autophagy, Costimulatory Signaling, Cytokine and Chemokine Signaling, Hypoxia, Immune Cell Adhesion and Migration, JAK-STAT Signaling, MAPK, Metabolic Stress, PI3K-Akt	NM_001077495.1:5725
Dusp1	0.634	0.189	0.263	1	1.55	1.2	2.01	0.0285	1	lm.nb	MAPK	NM_013642.3:1730
Ly6c1	0.649	0.13	0.394	0.904	1.57	1.31	1.87	0.00752	0.91	lm.nb	Myeloid Compartment	NM_010741.3:51
Dusp5	0.706	0.235	0.246	1.17	1.63	1.19	2.24	0.0396	1	lm.nb	MAPK	NM_001085390.1:409
H2-D1	0.717	0.0596	0.6	0.834	1.64	1.52	1.78	0.000274	0.464	loglinear	Antigen Presentation, Immune Cell Adhesion and Migration, Interferon Signaling	NM_010380.3:1133
Relb	0.736	0.0942	0.551	0.92	1.66	1.47	1.89	0.00145	0.597	loglinear	MAPK, NF-kappaB Signaling	NM_009046.2:2013
Rad50	0.741	0.205	0.339	1.14	1.67	1.27	2.21	0.0225	1	loglinear	Cell Proliferation, DNA Damage Repair, Metabolic Stress	NM_009012.2:4165
Irf7	0.754	0.0753	0.606	0.901	1.69	1.52	1.87	0.000561	0.464	loglinear	Interferon Signaling	NM_016850.2:705
B2m	0.804	0.0931	0.622	0.987	1.75	1.54	1.98	0.000987	0.488	loglinear	Antigen Presentation, Interferon Signaling	NM_009735.3:177
Tlr4	0.81	0.153	0.509	1.11	1.75	1.42	2.16	0.00618	0.91	loglinear	Apoptosis, Hypoxia, Myeloid Compartment, PI3K-Akt	NM_021297.2:2510
Hif1a	0.841	0.236	0.378	1.3	1.79	1.3	2.47	0.0236	1	lm.nb	Autophagy, Hypoxia, Metabolic Stress, Notch Signaling	NM_010431.2:4467
Tgfbr1	0.85	0.242	0.376	1.33	1.8	1.3	2.51	0.0247	1	lm.nb	MAPK, TGF-beta Signaling	NM_009370.2:4425
Irf1	0.864	0.153	0.565	1.16	1.82	1.48	2.24	0.0048	0.91	lm.nb	Cytotoxicity, Interferon Signaling	NM_008390.2:845
Palmd	0.868	0.169	0.535	1.2	1.82	1.45	2.3	0.00688	0.91	lm.nb		NM_023245.3:1000
Kat2b	0.949	0.139	0.677	1.22	1.93	1.6	2.33	0.0024	0.847	loglinear	Epigenetic Regulation, Notch Signaling	NM_020005.3:3030
Birc3	0.972	0.227	0.527	1.42	1.96	1.44	2.67	0.0128	1	lm.nb	Apoptosis, NF-kappaB Signaling	NM_007464.3:425
H2-T23	0.978	0.29	0.41	1.55	1.97	1.33	2.92	0.0279	1	lm.nb	Antigen Presentation, Immune Cell Adhesion and Migration, Interferon Signaling	NM_010398.3:462
Rps6kb1	1.02	0.202	0.622	1.41	2.03	1.54	2.67	0.0073	0.91	loglinear	Autophagy, Hypoxia, Metabolic Stress, PI3K-Akt, TGF-beta Signaling	NM_001114334.1:2504
Rock1	1.02	0.322	0.389	1.65	2.03	1.31	3.14	0.0339	1	lm.nb	Apoptosis, Cytokine and Chemokine Signaling, Immune Cell Adhesion and Migration, TGF-beta Signaling	NM_009071.2:374
Ifih1	1.03	0.237	0.568	1.5	2.04	1.48	2.82	0.0121	1	loglinear	Cytotoxicity, Interferon Signaling	NM_027835.3:2160
H2-K1	1.05	0.17	0.715	1.38	2.07	1.64	2.61	0.00352	0.91	lm.nb	Antigen Presentation, Immune Cell Adhesion and Migration, Interferon Signaling	NM_001001892.2:37
Dusp2	1.05	0.337	0.39	1.71	2.07	1.31	3.27	0.0356	1	lm.nb	MAPK	NM_010090.2:1472
Itga1	1.08	0.217	0.651	1.5	2.11	1.57	2.83	0.00774	0.91	loglinear	Immune Cell Adhesion and Migration, Lymphoid Compartment, Matrix Remodeling and Metastasis, PI3K-Akt	NM_001033228.3:5610
Pten	1.1	0.266	0.583	1.63	2.15	1.5	3.09	0.0143	1	lm.nb	Autophagy, Costimulatory Signaling, Metabolic Stress, PI3K-Akt	NM_008960.2:7029
Cdkn1c	1.1	0.377	0.364	1.84	2.15	1.29	3.59	0.0431	1	lm.nb	Cell Proliferation	NM_009876.3:1240
Stc1	1.12	0.21	0.711	1.53	2.18	1.64	2.89	0.00588	0.91	lm.nb	Angiogenesis	NM_009285.3:2085
Tnfsf18	1.14	0.403	0.347	1.93	2.2	1.27	3.8	0.0477	1	lm.nb	NF-kappaB Signaling	NM_183391.3:1445
Nfkbia	1.19	0.309	0.584	1.8	2.28	1.5	3.47	0.0183	1	lm.nb	Costimulatory Signaling, Cytokine and Chemokine Signaling, NF-kappaB Signaling	NM_010907.2:1366
Ifi203	1.19	0.384	0.442	1.95	2.29	1.36	3.86	0.0359	1	lm.nb	Cytotoxicity, Interferon Signaling	NM_001045481.1:2716
Rictor	1.24	0.432	0.391	2.09	2.36	1.31	4.24	0.0457	1	lm.nb	Costimulatory Signaling, Metabolic Stress	NM_030168.3:5635
Gbp2	1.32	0.323	0.687	1.95	2.5	1.61	3.87	0.015	1	lm.nb	Interferon Signaling	NM_010260.1:1996
Atf3	1.45	0.397	0.669	2.23	2.73	1.59	4.68	0.0219	1	lm.nb	Antigen Presentation	NM_007498.3:970
Vcam1	1.47	0.444	0.597	2.34	2.77	1.51	5.06	0.0298	1	lm.nb	Immune Cell Adhesion and Migration, Interferon Signaling, Matrix Remodeling and Metastasis	NM_011693.3:376
Rsad2	1.54	0.259	1.03	2.04	2.9	2.04	4.12	0.00404	0.91	lm.nb	Interferon Signaling	NM_021384.2:3185
Casp1	1.55	0.353	0.854	2.24	2.92	1.81	4.71	0.0119	1	loglinear	Apoptosis	NM_009807.2:259
Icam1	1.6	0.416	0.785	2.41	3.03	1.72	5.33	0.0183	1	lm.nb	Immune Cell Adhesion and Migration, Interferon Signaling, Matrix Remodeling and Metastasis	NM_010493.2:2195
Tnfrsf11a	1.64	0.443	0.776	2.51	3.12	1.71	5.7	0.0206	1	lm.nb	NF-kappaB Signaling	NM_009399.3:705
Cd14	1.67	0.394	0.902	2.45	3.19	1.87	5.45	0.0132	1	lm.nb	Apoptosis, MAPK, Myeloid Compartment	NM_009841.3:235
Nt5e	1.7	0.306	1.1	2.3	3.26	2.15	4.93	0.00512	0.91	lm.nb		NM_011851.4:1925
Tnfaip3	1.71	0.56	0.617	2.81	3.28	1.53	7.02	0.0375	1	lm.nb		NM_001166402.1:3622
Egr1	1.75	0.491	0.791	2.71	3.37	1.73	6.56	0.0233	1	lm.nb	Costimulatory Signaling, Interferon Signaling, Lymphoid Compartment	NM_007913.5:2202
Il6	1.96	0.593	0.796	3.12	3.89	1.74	8.7	0.0299	1	lm.nb	Cytokine and Chemokine Signaling, Hypoxia, JAK-STAT Signaling, Metabolic Stress, PI3K-Akt	NM_031168.1:40
Selp	1.99	0.428	1.15	2.83	3.97	2.22	7.11	0.00964	0.992	lm.nb	Immune Cell Adhesion and Migration	NM_011347.1:1570
Ccl21a	2.33	0.53	1.29	3.37	5.03	2.45	10.3	0.0117	1	lm.nb	Cytokine and Chemokine Signaling	NM_011124.4:170
Cxcl2	2.66	0.778	1.13	4.18	6.3	2.19	18.1	0.027	1	lm.nb	Cytokine and Chemokine Signaling, Myeloid Compartment	NM_009140.2:765
Cxcl1	2.79	0.522	1.77	3.82	6.94	3.41	14.1	0.00587	0.91	lm.nb	Antigen Presentation, Cytokine and Chemokine Signaling, Myeloid Compartment	NM_008176.1:560
Hdc	2.92	0.615	1.71	4.12	7.56	3.28	17.4	0.00899	0.965	loglinear		NM_008230.6:2135
