# Supplementary material for: Tumor endothelial cell autophagy is a key vascular‐immune checkpoint in melanoma
Source: EMBO Mol Med. 2023 Nov 27;15(12):e18028. doi: 10.15252/emmm.202318028 (PMC10701618; doi:10.15252/emmm.202318028)
Supplement: Supplementary file 8 — Source Data for Figure 3 [file EMMM-15-e18028-s010.zip › figure_3_raw_data/3b,c/Nanostring_analysis_from_nSolver_4/WT_vs_KO_2022-10-05_07-45/results/DE/txt_files_with_all_nano_string_genes.xlsx]

## Sheet: Sheet1
Vtcn1
Ifit2
Il1rn
Eno1
Gzme
Map3k5
Irf1
Nlrc5
Ccl1
Tlr2
C1qa
Hey1
Kir3dl1
Notch1
Pck2
Cd8a
Magea3
Pten
Mki67
Ptger4
Tmem140
Tnfsf12
Il2
Siglec1
Tmem173
Vegfb
Zap70
Ccl12
Itgb2
Ccr4
Pkm
Id4
Snca
Il6
Mmp13
Dtx3l
Il6ra
Tapbpl
Cd244
Wnt3a
Axin1
Tcf3
Csf1
Mgmt
Kdr
Shc2
Bnip3
Il12rb2
Smad5
Zeb1
Glud1
Adgre1
Ccl28
Rptor
Mmp9
Cd209e
Pgpep1
Hnf1a
Mill2
Olfml2b
Dpp4
Hk2
Il4
Ccnd1
Jag2
Chd9
H2-Eb1
Il23r
Itgb3
Oas1a
Gls
Gbp2
Elob
Il2rg
Ripk3
Api5
Got2
Vcan
Slc2a1
Mlh1
P4ha1
Dll4
Stat3
Ccl22
Ctsw
Ly96
Ccl26
Cd74
Ren1
Tnfsf8
Pirb
Mageb4
Cd79a
Tnfsf4
Oas2
Lif
Nectin1
Sgk1
Cxcl2
Cd247
Foxp3
Pdcd1lg2
Epm2aip1
Tlr8
Col17a1
P2ry13
Pvr
Eomes
Ccl27a
Birc3
Irf5
Mrc1
Wnt4
Srebf1
H2afx
Rpl7a
Kat2b
Cdkn2a
Ripk2
Wnt11
Cd8b1
Cxcl16
Spry4
Hck
Tnfrsf25
Parp12
Trim21
Fosl1
Pik3r5
S100a8
H2-DMa
Nt5e
Icam5
Mmrn2
Irf7
Lamb3
Cxcl15
Stat1
Cd4
Lair1
Cd68
Cd3g
Pdgfrb
Ppl
Ikzf1
Cd38
Ikbkg
Itga4
Fas
Dll1
Il18r1
Hdc
Gm5150
Ccl5
Csf3r
B2m
Notch2
Twist2
Kit
Csf2rb
Magea1
Bambi
Ccnd3
Il2rb
Ptgs2
Hmga1
Psmb10
Tnf
Tgfb1
Il1a
Pfkm
Twist1
Angptl4
Trp53
Cd27
Tlr4
Cxcr5
Ldhb
Cd79b
Nfil3
Pla2g2a
Ifitm1
Ghr
Itgae
Snai1
Cd6
Gbp2b
Rad50
Cd3d
Itgal
S100a9
Herc6
H2-M3
Fanca
Samsn1
Pik3r2
Ticam1
Mtor
Edn1
Nectin2
Ctla4
Ccl11
Cxcl9
Cd19
Myd88
Cmtm6
Thbd
Cdh11
Neil1
Fpr3
Tnfrsf1b
Jag1
Irf3
Itgax
Tie1
Lilra5
Clec5a
Il2ra
Vsir
Ccnb1
Fcer1a
Cd96
Wnt10a
Icosl
Il17a
Bid
Ccr5
Sox11
Loxl2
Pdk1
Nras
Tap1
Cpa3
Aqp9
Eif2ak2
Anln
Ndufa4l2
Bcat1
Zeb2
Cybb
Entpd1
Fzd9
Tbxas1
Tnfrsf9
Hdac4
Mmp7
Adora2a
Gzma
Cd3e
Sele
Cd7
Ccl24
Akt1
Flnb
Clec14a
Wdr76
Ifi35
Cd69
Wnt2b
H2-Ob
Klrd1
Chuk
Cx3cr1
Otoa
Rasgrf1
Esr1
Erbb2
Nf1
Klrk1
Vhl
Gimap6
Ifngr2
Irf9
Map3k12
Atm
Rpl23
Hmgb1
Tnfrsf4
Fcnb
Bad
Ly6g
Il16
Lyz1
Ly6c1
Fcgr4
Kras
Thy1
Pik3r1
Relb
Pdgfa
Bcl2
Lama1
Ccna1
Inhba
Mre11a
C7
C5ar1
Rad51
Rock1
Cd40lg
Ifit1
Myct1
Met
Col11a2
Ccl20
Ccl25
Slc7a5
Fcgr1
Nfkbie
Ccnd2
Pdzk1ip1
Cd2
Sirpa
Il15
Pecam1
Gas1
Pcdhb11
Msh2
Prlr
Ddb2
Fcrlb
Brd4
Ccl7
Ero1l
Ezh2
Ccl9
Reln
Irf8
Wnt5a
Dnmt1
Prf1
E2f3
Cxcr4
Parp9
Itga1
Prom1
Dsc3
Selp
Eif4ebp1
Csf2
Nod2
Twf1
Melk
Csf3
Egf
Cd5
Apol6
Mapk10
Icam1
Robo4
Cd84
Tnfrsf10b
Cdkn2b
Cdk6
Ifih1
Fcgr3
H2-Q1
Arnt2
Klrb1
Plod2
Gmip
Tnfrsf14
Serpinb5
Ccr9
Ifng
Nfatc2
Pla1a
Tnfrsf18
Slc16a1
Icos
Fut4
Ifna1
C1qb
Tnfsf9
Cxcl3
Ncr1
Lilrb4a
Gimap4
Bmp2
Ppargc1b
Pdgfb
Lck
Tnfsf13
Cxcr6
Pik3cg
Rasal1
Il1b
Gpc4
Col4a5
Apoe
Igf2r
Ccl21a
Tlr7
Cmklr1
Cxcr2
Ccl8
H2-Q2
Cdh2
Il22ra1
Col6a3
Ulbp1
Ccl6
Slamf7
Fpr1
Fyn
Thbs1
Trem1
Tnfrsf8
Birc5
Tap2
Ms4a6b
Pkp3
Brca2
Siglecf
Cblc
Fgf9
Ido1
Mlana
Fcgrt
Il18bp
Il11
Spib
Ifit3
Bcl6b
Casp1
Bnip3l
Sbno2
Ror2
Lag3
Mfge8
Myc
Il1r2
Dtx4
Klrg1
H2-Q10
Ldha
Col11a1
Vegfc
Tnks
Gpr160
H2-T23
Tgfb3
Arg2
Casp3
Tlr3
Ptprc
Kir3dl2
Runx3
Sfrp4
Cd28
Cd163
Pms2
Stat4
Tnfsf13b
Trem2
Tlr9
Casp9
Flt1
Trat1
Brip1
Tlr1
Fbp1
Ube2c
Smap1
Itgav
Zc3h12a
Tgfb2
Ctss
Ikbkb
Rps6kb1
Ifitm2
Il33
Ltb
Srp54a
Brd3
Irf2
Cxcr3
Sox2
Cdkn1a
Il18
Tbx21
Tpm1
Tdo2
Exo1
Cdkn1c
Cxcl13
Prdm1
Olr1
Clec4e
Palmd
A2m
Psmb5
Ripk1
Clec7a
Isg15
Got1
Fgf18
Cebpb
Hes1
Pik3ca
Cxcl12
Il7r
Tnfsf18
Uba7
Egr1
Dusp1
Cxcl11
Ccr2
Mx1
Ihh
Serpina1a
Psmb8
Angpt1
Pold1
Bbc3
Aph1b
Ccl4
H2-Ab1
Ccl19
Itgam
Oasl1
Dab2
Cenpf
Ms4a4a
Aldoc
Map3k7
Cd86
Fzd8
Ms4a1
Tslp
Fadd
Psmb9
H2-Aa
Jak2
H2-D1
Hif1a
Aldoa
Cd44
Rbl2
Glul
Tnfaip6
Cx3cl1
Nos2
Comp
Vcam1
Magea4
Sfrp1
Hk1
Pf4
Blm
Jak1
Parp4
Atf3
Lgals9
Rrm2
Eif2b4
Sfxn1
Fgfr1
Pik3cd
Bcl2l1
Rsad2
Tnfrsf1a
Nfkb2
Pnoc
Il34
Cd47
Ccne1
Gzmb
Nfkbia
Tnfsf10
Ccl17
Nlrp3
Ctnnb1
Marco
Serpinh1
Syk
Il24
Ngfr
Pfkfb3
Arg1
Tapbp
Mxi1
Gng4
Prr5
Cd200r1
Csf1r
Ptcd2
Fam124b
Pdcd1
Cd36
Tgfbr2
Il10ra
Mdm2
Cd70
Tgfbr1
Mmp1a
Wnt7b
Tymp
Sell
Arid1a
Tigit
Acvr1c
Fasl
Ier3
Oas3
Hras
Ttc30a1
Prkacb
Prkaa2
Socs1
Cdh1
Mmp12
Hdac3
Pcx
Klra1
Cd40
Nkg7
Hc
Gata3
Adam12
Bbs1
Gpsm3
Lamc2
Rictor
Mb21d1
Dkk1
Dusp2
Nbn
Rad51c
Egfr
Tyms
Rorc
Wnt5b
Traf1
Tnfaip3
Fcgr2b
H2-K1
Adm
Itpk1
Pvrig
Ifnar1
Hdac5
Ifi27
Icam2
Cd80
Cxcl5
Casp8
Ikzf3
Ccl2
Spp1
Slc11a1
Tnfrsf11a
Il21r
Cd14
Tpsab1
F2rl1
Nfam1
Vegfa
Gli1
Axl
Btla
Cdk2
Cd48
Pias4
Hsd11b1
Map3k8
Cdh5
Fap
Kif2c
Ces3a
Xcl1
Angpt2
Batf3
Cd276
Ifi203
Cmtm4
Hdac11
Cxcl10
Cntfr
Crabp2
Jup
Stc1
Sox10
Tnfrsf17
Cdc25c
Blk
Ptpn11
Brca1
C2
P4ha2
Prkx
Cd274
Msh6
Havcr2
H2-DMb1
Cxcl14
Cd300a
Hells
Ifngr1
Mfng
Il10
Jak3
Ms4a2
Dusp5
Cdc20
Rb1
Epcam
Deptor
Ube2t
Irf4
Nfkb1
Ccno
Maml2
Rnls
Aplnr
Ccl3
Apc
Cep55
Taf3
Nid2
Itgb8
Ncam1
Pparg
Itga6
Tpi1
Prkca
Tnfrsf11b
Itga2
H2-DMb2
Rela
Areg
4930578C19Rik
Gbp3
Il11ra1
Fgf13
Fstl3
Ceacam3
Bax
Wnt2
Stat2
Cxcl1
Tlr5
Sh2d1a
Col5a1
Cd1d1
Ly9
Tcl1
Slc1a5
H2-Pa
Ikzf2
