# Supplementary material for: Tumor endothelial cell autophagy is a key vascular‐immune checkpoint in melanoma
Source: EMBO Mol Med. 2023 Nov 27;15(12):e18028. doi: 10.15252/emmm.202318028 (PMC10701618; doi:10.15252/emmm.202318028)
Supplement: Supplementary file 8 — Source Data for Figure 3 [file EMMM-15-e18028-s010.zip › figure_3_raw_data/3b,c/Nanostring_analysis_from_nSolver_4/WT_vs_KO_2022-10-05_07-45/results/Normalization/ALL_normalized_data.csv]

ALL - normalized log2 count data
	Vtcn1-mRNA	Ifit2-mRNA	Il1rn-mRNA	Eno1-mRNA	Gzme-mRNA	Map3k5-mRNA	Irf1-mRNA	Nlrc5-mRNA	Ccl1-mRNA	Tlr2-mRNA	C1qa-mRNA	Hey1-mRNA	Kir3dl1-mRNA	Notch1-mRNA	Pck2-mRNA	Cd8a-mRNA	Magea3-mRNA	Pten-mRNA	Mki67-mRNA	Ptger4-mRNA	Tmem140-mRNA	Tnfsf12-mRNA	Il2-mRNA	Siglec1-mRNA	Tmem173-mRNA	Vegfb-mRNA	Zap70-mRNA	Ccl12-mRNA	Itgb2-mRNA	Ccr4-mRNA	Pkm-mRNA	Id4-mRNA	Snca-mRNA	Il6-mRNA	Mmp13-mRNA	Dtx3l-mRNA	Il6ra-mRNA	Tapbpl-mRNA	Cd244-mRNA	Wnt3a-mRNA	Axin1-mRNA	Tcf3-mRNA	Csf1-mRNA	Mgmt-mRNA	Kdr-mRNA	Shc2-mRNA	Bnip3-mRNA	Il12rb2-mRNA	Smad5-mRNA
20220518_jvw107_mec_03.RCC	4.64274388771728	5.88785638555381	3.88785638555381	10.8052284650306	3.88785638555381	6.13578389899739	7.81859372311669	4.13578389899739	4.69521130761141	4.47281888627496	3.69521130761141	9.19619541569321	4.28017380833257	9.58308467704956	7.19163713373091	2.88785638555381	3.88785638555381	5.37970948188348	7.21877326366842	4.05778138699612	3.79474698116233	6.53171257532853	3.20978448044117	4.3472880041911	7.11667507604969	4.64274388771728	4.69521130761141	4.3472880041911	4.20978448044117	3.20978448044117	7.86513630905372	4.41141834161082	4.28017380833257	6.60210190321993	3.79474698116233	6.5602817275253	2.20978448044117	4.05778138699612	4.3472880041911	2.69521130761141	5.93225050491226	3.47281888627496	5.50256622966902	5.3472880041911	12.0511915776358	4.3472880041911	7.21877326366842	3.88785638555381	8.61917541657887
20220518_jvw107_mec_04.RCC	4.55042734868184	6.52241297251224	3.93745047179109	10.5702318888283	3.55042734868184	6.09791514398433	8.71726637025041	5.75687822614927	4.17191572542811	5.0594409961697	3.75687822614927	9.3378276643638	2.4349501312619	9.58807989016124	7.52946773004619	4.30941924917804	4.17191572542811	6.37354958659776	8.19428353845656	4.60487513270421	4.75687822614927	6.4349501312619	2.65734255259835	4.01991263198306	7.19871578477182	4.37354958659776	4.55042734868184	3.30941924917804	4.09791514398433	3.65734255259835	7.68919141863769	3.84998763054075	3.30941924917804	7.61153886298523	3.55042734868184	7.31759318062374	4.30941924917804	4.17191572542811	4.84998763054075	3.93745047179109	5.95851208731892	3.93745047179109	5.84998763054075	5.0594409961697	12.0955403367964	4.37354958659776	7.2336919230148	3.17191572542811	8.91607682099852
20220518_jvw107_mec_05.RCC	4.20804167378375	5.96885400990432	3.49754829097873	10.9154008058646	3.20804167378375	6.24757003797038	8.7694357033665	4.89609766746901	4.12557951359177	4.4304340951202	2.84547159439904	9.8741670273995	2.62307917306259	9.81947638586609	7.43899610862362	3.49754829097873	3.49754829097873	6.73855639048253	7.12557951359177	4.28604418578502	4.73855639048253	6.84547159439904	2.3600447672288	4.28604418578502	7.09339910784262	4.99231298272831	3.94500726794995	3.20804167378375	4.4304340951202	2.84547159439904	8.04374122153531	5.08251079169989	3.49754829097873	8.73160362984076	2.3600447672288	6.83253253869154	4.28604418578502	3.03811667234143	4.3600447672288	3.3600447672288	6.30490321303634	4.62307917306259	5.39566867695952	4.68197286211616	12.2618167483277	3.73855639048253	8.97475461134401	2.84547159439904	8.89920357833683
20220518_jvw107_mec_06.RCC	3.04652047393114	5.53590531467006	3.34608075579005	11.2075554309158	3.43354359704039	6.03258128297326	7.70802452952529	4.10096825795351	2.80551237442734	3.59400826923363	2.66800885067741	8.79109560165847	2.15343567784765	9.31330701462604	7.27681809335293	2.9310432565112	3.51600575723236	5.45460521256822	6.86964271184706	3.51600575723236	3.25297135139856	6.41216994624782	3.25297135139856	3.15343567784765	7.04652047393114	4.70363276040813	4.15343567784765	3.15343567784765	3.73839817856881	1.9310432565112	8.0220377887318	3.73839817856881	3.43354359704039	5.12744046931471	3.15343567784765	6.50595209256844	2.9310432565112	3.15343567784765	4.77234551049214	3.66800885067741	5.68593075867467	3.9310432565112	5.07400121035325	5.32336067928996	12.0620427460452	3.9310432565112	7.6589637110744	2.66800885067741	8.69037666370586
20220518_jvw107_mec_07.RCC	4.50997419967881	6.83190229456617	3.50997419967881	10.5733692809673	3.73236662101526	5.8076547483195	8.90800527365197	5.96940581831611	4.38444331759495	5.2104139178199	3.73236662101526	8.74199532221304	2.24693979384502	9.31518065515784	7.36795519480638	4.09493670039997	3.83190229456617	6.50997419967881	8.82889354469384	4.50997419967881	4.44857365501467	6.73236662101526	3.09493670039997	4.17293921240124	7.42485758604086	5.2104139178199	4.01247454020799	3.50997419967881	4.31732912173642	2.92501169895766	7.77676074037371	3.50997419967881	2.92501169895766	8.49865888645098	3.83190229456617	7.21963244784928	4.09493670039997	4.09493670039997	5.2104139178199	3.83190229456617	5.7579017131224	4.24693979384502	5.70637141248232	5.59743704092915	11.5850075913876	3.92501169895766	7.39261724904065	3.73236662101526	9.15623287966884
20220518_jvw107_mec_09.RCC	5.41237847545361	6.56765670093152	4.12287185825863	10.3580883199527	4.95294685681631	6.78583687098105	8.33665114929036	4.76030177887392	5.2008743702599	5.2008743702599	3.95294685681631	9.56397165412367	3.76030177887392	9.87181009409091	7.14277141569633	4.12287185825863	4.27487495170367	6.2008743702599	8.102693976321	4.12287185825863	3.76030177887392	7.04040969806665	3.76030177887392	5.41237847545361	6.8836841943792	5.12287185825863	5.34526427959507	4.27487495170367	4.85983745242483	3.53790935753747	7.68086731137951	4.27487495170367	4.53790935753747	7.34526427959507	3.76030177887392	6.97531466984477	4.85983745242483	4.53790935753747	5.85983745242483	4.12287185825863	6.23834907567856	5.04040969806665	5.59680304659104	5.53790935753747	12.1733251845115	5.04040969806665	6.27487495170368	3.27487495170368	8.87181009409091
ALL - normalized linear count data
	Vtcn1-mRNA	Ifit2-mRNA	Il1rn-mRNA	Eno1-mRNA	Gzme-mRNA	Map3k5-mRNA	Irf1-mRNA	Nlrc5-mRNA	Ccl1-mRNA	Tlr2-mRNA	C1qa-mRNA	Hey1-mRNA	Kir3dl1-mRNA	Notch1-mRNA	Pck2-mRNA	Cd8a-mRNA	Magea3-mRNA	Pten-mRNA	Mki67-mRNA	Ptger4-mRNA	Tmem140-mRNA	Tnfsf12-mRNA	Il2-mRNA	Siglec1-mRNA	Tmem173-mRNA	Vegfb-mRNA	Zap70-mRNA	Ccl12-mRNA	Itgb2-mRNA	Ccr4-mRNA	Pkm-mRNA	Id4-mRNA	Snca-mRNA	Il6-mRNA	Mmp13-mRNA	Dtx3l-mRNA	Il6ra-mRNA	Tapbpl-mRNA	Cd244-mRNA	Wnt3a-mRNA	Axin1-mRNA	Tcf3-mRNA	Csf1-mRNA	Mgmt-mRNA	Kdr-mRNA	Shc2-mRNA	Bnip3-mRNA	Il12rb2-mRNA	Smad5-mRNA
20220518_jvw107_mec_03.RCC	24.9807327025157	59.2135886281853	14.8033971570463	1789.36063135797	14.8033971570463	70.31613649597	225.751806644956	17.5790341239925	25.905945024831	22.2050957355695	12.9529725124155	586.58461234796	19.4294587686233	767.001015199462	146.183546925832	7.40169857852316	14.8033971570463	41.6345545041928	148.959183892779	16.6538218016771	13.8781848347309	92.5212322315395	9.25212322315395	20.3546710909387	138.781848347309	24.9807327025157	25.905945024831	20.3546710909387	18.5042464463079	9.25212322315395	233.15350522348	21.2798834132541	19.4294587686233	97.1472938431164	13.8781848347309	94.3716568761702	4.62606161157697	16.6538218016771	20.3546710909387	6.47648625620776	61.0640132728161	11.1025478677847	45.3354037934543	40.7093421818774	4243.94892246072	20.3546710909387	148.959183892779	14.8033971570463	393.215236984043
20220518_jvw107_mec_04.RCC	23.4323111217635	91.9267590161492	15.3211265026915	1520.39649470827	11.7161555608818	68.4944478943857	420.880357456291	54.0745641271466	18.0248547090489	33.3459812117404	13.5186410317867	647.092284054854	5.40745641271466	769.661296076387	184.754760767751	19.8273401799538	18.0248547090489	82.9143316616248	292.903889022044	24.333553857216	27.0372820635733	86.5193026034346	6.30869914816711	16.222369238144	146.902565878748	20.7285829154062	23.4323111217635	9.91367008997688	17.1236119735964	12.6173982963342	206.38458641861	14.4198837672391	9.91367008997688	195.56967359318	11.7161555608818	159.519964175083	19.8273401799538	18.0248547090489	28.8397675344782	15.3211265026915	62.1857487462186	15.3211265026915	57.6795350689564	33.3459812117404	4376.43472335707	20.7285829154062	150.507536820558	9.01242735452444	483.06610620251
20220518_jvw107_mec_05.RCC	18.4819064147098	62.6331272942944	11.2944983645449	1931.35922033718	9.24095320735491	75.9811708160293	436.378345902871	29.7764047792547	17.4551338361148	21.5622241504948	7.18740805016493	938.470136835821	6.16063547156994	903.559869163591	173.524565782553	11.2944983645449	11.2944983645449	106.784348173879	139.641070688919	19.5086789933048	26.6960870434697	114.998528802639	5.13386289297495	19.5086789933048	136.560752953134	31.8299499364447	15.4015886789249	9.24095320735491	21.5622241504948	7.18740805016493	263.880552698913	33.8834950936347	11.2944983645449	425.083847538326	5.13386289297495	113.971756224044	19.5086789933048	8.21418062875992	20.5354515718998	10.2677257859499	79.0614885518142	24.6425418862798	42.0976757223946	25.6693144648747	4911.05324341984	13.3480435217349	503.118563511545	7.18740805016493	477.449249046671
20220518_jvw107_mec_06.RCC	8.26216844777753	46.3952535913661	10.168822704957	2364.88683032155	10.8043741240168	65.4617961631604	209.096416870678	17.1598883146149	6.99106560965791	12.0754769621364	6.3555141905981	442.979339084688	4.44885993341867	636.18697047887	155.074546250594	7.62661702871772	11.4399255430766	43.8530479151269	116.941461107005	11.4399255430766	9.53327128589715	85.1638901540145	9.53327128589715	8.89771986683734	132.19469516444	26.0576081814522	17.7954397336747	8.89771986683734	13.346579800256	3.81330851435886	259.940530395462	13.346579800256	10.8043741240168	34.9553280482896	8.89771986683734	90.8838529255528	7.62661702871772	8.89771986683734	27.3287110195718	12.7110283811962	51.4796649438446	15.2532340574354	33.6842252101699	40.039739400768	4275.9899474344	15.2532340574354	202.10535126102	6.3555141905981	413.108422388876
20220518_jvw107_mec_07.RCC	22.7843956629951	113.921978314976	11.3921978314976	1523.7064599628	13.2908974700805	56.0116393381964	480.371008561481	62.6570880732367	20.8856960244122	37.0246429523671	13.2908974700805	428.15676850045	4.74674909645732	637.013728744573	165.186868556715	17.0882967472464	14.240247289372	91.1375826519806	454.738563440611	22.7843956629951	21.8350458437037	106.327179760644	8.54414837362318	18.0376465665378	171.832317291755	37.0246429523671	16.1389469279549	11.3921978314976	19.9363462051208	7.59479855433172	219.299808256328	11.3921978314976	7.59479855433172	361.702281150048	14.240247289372	149.04792162876	17.0882967472464	17.0882967472464	37.0246429523671	14.240247289372	54.1129396996135	18.9869963858293	52.2142400610306	48.4168407838647	3072.09601522718	15.1895971086634	168.034918014589	13.2908974700805	570.55924139417
20220518_jvw107_mec_09.RCC	42.5881003771232	94.8553144763199	17.4224046997322	1312.48782071316	30.9731639106351	110.341896431637	323.282398317253	27.1015184218057	36.7806321438791	36.7806321438791	15.4865819553175	756.906693066144	13.5507592109028	936.938208296711	141.315060342272	17.4224046997322	19.3582274441469	73.5612642877582	274.886829706886	17.4224046997322	13.5507592109028	131.635946620199	13.5507592109028	42.5881003771232	118.085187409296	34.8448093994644	40.6522776327085	19.3582274441469	29.0373411662204	11.6149364664881	205.197210907957	19.3582274441469	23.2298729329763	162.609110530834	13.5507592109028	125.828478386955	29.0373411662204	23.2298729329763	58.0746823324407	17.4224046997322	75.497087032173	32.9089866550497	48.3955686103673	46.4597458659526	4618.87306817345	32.9089866550497	77.4329097765876	9.67911372207345	468.469104148355
[truncated: 701 more columns]
