# Supplementary material for: Tumor endothelial cell autophagy is a key vascular‐immune checkpoint in melanoma
Source: EMBO Mol Med. 2023 Nov 27;15(12):e18028. doi: 10.15252/emmm.202318028 (PMC10701618; doi:10.15252/emmm.202318028)
Supplement: Supplementary file 8 — Source Data for Figure 3 [file EMMM-15-e18028-s010.zip › figure_3_raw_data/3b,c/Nanostring_analysis_from_nSolver_4/WT_vs_KO_2022-10-05_07-45/results/Normalization/mRNA_normalization_summary.csv]

	mRNA.normalization.factors	HK.MSE
20220518_jvw107_mec_03.RCC	0.112143614446193	0.0359564689223273
20220518_jvw107_mec_04.RCC	0.150012369459254	0.0214476149333758
20220518_jvw107_mec_05.RCC	-0.0381166723414346	0.0469926123066357
20220518_jvw107_mec_06.RCC	0.653919244209954	0.122146190384564
20220518_jvw107_mec_07.RCC	0.0749883010423442	0.0393223871475686
20220518_jvw107_mec_09.RCC	-0.952946856816313	0.0643240046387685
