# Supplementary material for: Tumor endothelial cell autophagy is a key vascular‐immune checkpoint in melanoma
Source: EMBO Mol Med. 2023 Nov 27;15(12):e18028. doi: 10.15252/emmm.202318028 (PMC10701618; doi:10.15252/emmm.202318028)
Supplement: Supplementary file 8 — Source Data for Figure 3 [file EMMM-15-e18028-s010.zip › figure_3_raw_data/3b,c/Nanostring_analysis_from_nSolver_4/WT_vs_KO_2022-10-05_07-45/results/Normalization/selected_housekeepers.csv]

Gene Name	Gene	Order selected by geNorm	SD after normalization
Ercc3-mRNA	NM_133658.1:25	1	0.159
Tbc1d10b-mRNA	NM_144522.5:3165	2	0.14
Sdha-mRNA	NM_023281.1:1990	3	0.128
Oaz1-mRNA	NM_008753.4:809	4	0.169
Gusb-mRNA	NM_010368.1:1685	5	0.15
Abcf1-mRNA	NM_013854.1:246	6	0.102
Psmc4-mRNA	NM_011874.2:1265	7	0.212
Dnajc14-mRNA	NM_028873.3:1040	8	0.232
Tbp-mRNA	NM_013684.3:70	9	0.253
Pum1-mRNA	NM_001159605.1:3930	10	0.191
Sf3a1-mRNA	NM_026175.5:3968	11	0.224
Polr2a-mRNA	NM_009089.2:5473	12	0.225
Tmub2-mRNA	NM_028076.2:1464	13	0.241
Stk11ip-mRNA	NM_027886.3:3155	14	0.253
Nrde2-mRNA	NM_183155.3:815	15	0.264
G6pdx-mRNA	NM_008062.2:2030	16	0.264
Mrpl19-mRNA	NM_026490.2:2556	discarded	0.325
Tlk2-mRNA	NM_011903.3:4367	discarded	0.396
Tfrc-mRNA	NM_011638.4:1884	discarded	0.376
Ubb-mRNA	NM_011664.4:217	discarded	0.482
