# Supplementary material for: Tumor endothelial cell autophagy is a key vascular‐immune checkpoint in melanoma
Source: EMBO Mol Med. 2023 Nov 27;15(12):e18028. doi: 10.15252/emmm.202318028 (PMC10701618; doi:10.15252/emmm.202318028)
Supplement: Supplementary file 8 — Source Data for Figure 3 [file EMMM-15-e18028-s010.zip › figure_3_raw_data/3b,c/Nanostring_analysis_from_nSolver_4/WT_vs_KO_2022-10-05_07-45/results/QC/genes_removed_for_low_signal.csv]

The below genes were removed for falling below the background level too frequently
NM_178594.3:1530
NM_001039701.3:1220
NM_010373.3:114
NM_001033207.3:6665
NM_011329.2:145
NM_011905.2:255
NM_007572.2:566
NM_177749.3:942
NM_001081110.2:355
NM_020017.2:399
NM_001136079.1:2605
NM_197986.2:2383
NM_008366.3:314
NM_011426.3:4550
NM_011697.3:1064
NM_009539.3:1035
NM_011331.2:173
NM_008404.4:2542
NM_009916.2:1670
NM_031166.2:875
NM_009221.2:655
NM_008607.1:190
NM_010559.2:2825
NM_145391.2:1560
NM_018729.2:262
NM_009522.2:1279
NM_001164147.1:3080
NM_001024539.1:2716
NM_008354.3:2552
NM_010130.1:995
NM_020279.3:3265
NM_013599.2:1570
NM_130905.2:696
NM_023217.4:1128
NM_009327.1:2695
NM_153760.2:22
NM_001159543.1:445
NM_013820.3:4404
NM_021283.1:345
NM_010382.2:935
NM_144548.1:690
NM_001081249.1:8216
NM_009137.2:1096
NM_009985.5:1135
NM_001013412.2:140
NM_001042605.1:391
NM_031192.3:25
NM_009403.3:704
NM_011095.2:2040
NM_001033492.2:730
NM_007655.3:1175
NM_009452.2:346
NM_145227.3:1148
NM_008501.2:3435
NM_021424.2:2772
NM_001113391.2:133
NM_054039.2:194
NM_021396.2:1870
NM_133212.2:110
NM_007732.2:4914
NM_028808.3:475
NM_010136.2:2665
NM_001048179.1:265
NM_001252382.1:2085
NM_008625.2:3316
NM_009523.2:1394
NM_001040654.1:566
NM_001285792.1:1782
NM_009858.2:1075
NM_023158.6:679
NM_010407.3:1874
NM_033042.3:685
NM_010235.2:351
NM_177320.2:3342
NM_013650.2:227
NM_010386.4:1295
NM_008319.2:1867
NM_008484.2:935
NM_011339.2:419
NM_009283.4:4940
NM_013488.2:950
NM_001113474.1:1865
NM_009853.1:559
NM_009850.2:430
NM_001146268.1:1435
NM_008909.2:5706
NM_009578.2:1716
NM_010576.3:6600
NM_007987.2:95
NM_001161842.1:620
NM_001081687.1:366
NM_013653.3:294
NM_001252651.1:1294
NM_010928.1:5110
NM_007855.2:1102
NM_020015.2:1054
NM_026505.2:2744
NM_008368.3:2365
NM_011198.4:800
NM_013693.2:514
NM_010554.4:225
NM_001163487.1:2665
NM_011658.2:1359
NM_001042564.1:730
NM_007551.2:1648
NM_008492.2:1138
NM_008339.2:330
NM_001082531.1:220
NM_001112715.1:412
NM_008399.1:775
NM_001037801.2:1315
NM_010259.2:1570
NM_013487.3:48
NM_008400.2:950
NM_009114.2:112
NM_016925.3:208
NM_009843.3:1475
NM_011330.3:430
NM_009844.2:1697
NM_009866.5:4075
NM_008042.2:985
NM_021334.2:327
NM_001081239.2:994
NM_001038604.1:435
NM_008367.2:325
NM_172301.3:2136
NM_010184.1:114
NM_032465.2:440
NM_009518.1:2321
NM_015790.3:349
NM_010552.3:205
NM_007544.3:1307
NM_009917.5:1340
NM_009234.6:7815
NM_033325.2:3700
NM_007753.2:101
NM_001271843.1:2188
NM_001098789.1:640
NM_001024468.3:430
NM_015753.4:8125
NM_007807.5:2036
NM_010246.1:1970
NM_011539.3:1125
NM_010810.4:350
NM_010370.2:680
NM_007648.4:380
NM_009854.1:234
NM_019577.4:335
NM_001033122.3:91
NM_009520.3:1895
NM_010389.3:1205
NM_010654.2:434
NM_009987.3:2696
NM_139310.1:2352
NM_011245.2:158
NM_007956.5:169
NM_001003817.1:4470
NM_001083322.1:144
NM_007499.1:7840
NM_011659.2:320
NM_010190.1:766
XM_909927.2:91
NM_144559.1:608
XM_006504659.3:94
NM_008480.2:5860
NM_007628.3:375
NM_008380.2:2285
XM_356827.7:1038
NM_007577.3:595
NM_011616.2:600
NM_009926.2:5467
NM_016960.1:120
NM_009138.3:626
NM_010186.5:185
NM_026018.3:424
NM_013486.2:278
NM_008357.2:854
NM_008086.1:1964
NM_053136.3:68
NM_011169.5:1375
NM_028119.5:94
NM_001029984.2:266
NM_013654.3:141
NM_011338.2:1125
NM_009524.2:3020
NM_011073.2:1350
NM_001163577.1:2605
NM_007882.3:1935
NM_009969.4:732
NM_145857.2:2890
NM_010790.2:1253
NM_009971.1:830
NM_010113.4:2123
NM_007650.3:415
NM_001163621.1:562
NM_009158.2:5755
NM_013489.2:915
NM_010188.5:1175
NM_010390.3:336
NM_007488.2:5710
NM_001099918.1:327
NM_198101.1:3220
NM_009257.3:2000
NM_009913.6:1170
NM_008337.1:95
NM_001136073.2:5160
NM_134102.4:1270
NM_009400.2:840
NM_009196.4:4015
NM_010502.2:354
NM_013532.3:348
NM_133249.2:2805
NM_030712.4:650
NM_008361.3:1120
NM_001163155.1:1640
NM_133211.4:515
NM_009909.3:440
NM_021443.2:150
NM_178257.1:685
NM_009139.2:825
NM_009401.2:290
NM_027209.3:583
NM_019762.2:2675
NM_145581.1:355
NM_023224.5:500
NM_013518.4:2115
NM_008324.2:827
NM_008350.2:285
NM_008479.2:1680
NM_172442.3:3615
NM_010391.4:890
NM_001111316.2:722
NM_019732.2:3074
NM_016687.3:1330
NM_011487.5:105
NM_033622.1:225
NM_031254.2:646
NM_019395.3:1135
NM_021281.3:1044
NM_133775.1:1011
NM_008518.2:163
NM_011443.3:1400
NM_019911.2:35
NM_018866.2:551
NM_175628.3:2128
NM_020008.2:1008
NM_008372.3:1020
NM_009915.2:2965
NM_010544.2:1949
NM_009243.4:1572
NM_011888.2:465
NM_001082960.1:3025
NM_145209.3:342
XM_003086124.1:252
NM_019388.3:708
NM_010175.5:2641
NM_009851.2:112
NM_009398.2:50
NM_016685.2:2233
NM_020280.2:30
NM_013834.2:2505
NM_019932.4:148
NM_001042527.2:264
XM_003945690.1:4648
NM_001205075.1:332
NM_001135100.2:695
NM_013542.2:1020
NM_011332.2:247
NM_145827.3:508
NM_010766.2:350
NM_053095.2:545
NM_033217.3:1995
NM_007482.3:1020
NM_010317.2:2034
NM_021325.3:229
NM_173425.3:1374
NM_008798.1:1134
NM_008348.2:2522
NM_011617.1:650
NM_032006.3:954
NM_009528.2:1782
XM_006496716.1:1035
NM_001146325.1:730
NM_001033369.3:5820
NM_001205243.1:1506
NM_145226.2:365
NM_001130443.1:1395
NM_030188.3:90
NM_178143.1:1890
NM_009896.2:751
NM_009864.2:3320
NM_008605.3:592
NM_010411.2:1682
NM_008797.3:3815
NM_016659.3:105
NM_024253.4:530
NM_010406.2:1305
NM_008091.3:1943
NM_001033128.3:2854
NM_008485.3:4160
NM_173386.4:1068
NM_010051.3:55
NM_053269.3:1036
NM_207655.2:5460
NM_021288.3:2449
NM_011281.2:648
NM_009525.3:1464
XM_011240963.2:380
NM_009855.2:210
NM_009141.2:565
NM_011771.1:1856
NM_009263.3:420
NM_013612.2:1995
NM_021887.1:619
NM_031187.4:663
NM_007974.4:205
NM_028728.2:390
NM_001025250.3:1874
NM_010296.2:2279
NM_009465.3:3820
NM_001037719.2:24
NM_007649.4:370
NM_001044751.1:380
NM_007986.2:2452
NM_001164681.1:729
NM_008510.1:103
NM_030060.2:345
NM_144919.2:2125
NM_021274.1:115
NM_001146080.1:163
NM_007759.2:86
NM_010593.2:3504
XM_128139.6:2646
NM_011608.1:140
NM_009860.2:42
NM_007549.2:2198
NM_009764.3:3158
NM_013484.2:2359
NM_134250.2:134
NM_010387.2:1089
NM_019568.2:658
NM_170758.3:1136
NM_010548.1:985
NM_001276330.1:104
NM_008532.2:1550
NM_001278115.1:635
NM_013674.1:1878
NM_001081062.1:1365
NM_001146342.2:895
NM_011337.1:60
NM_007462.3:11300
NM_177290.3:2428
NM_001113204.1:3360
NM_011146.3:33
NM_009415.2:86
NM_011101.3:6965
NM_008764.3:35
NM_010388.4:195
NM_009704.3:698
NM_010549.3:19
NM_010200.2:1674
NM_031380.2:55
NM_054059.1:413
NM_023653.4:1335
NM_016928.2:560
NR_132588.1:334
NM_015734.2:6145
NM_008534.2:1190
NM_009337.3:734
ENSMUST00000182803.1:325
NM_011770.4:7230
ERCC_00019.1:140
ERCC_00076.1:355
ERCC_00098.1:785
ERCC_00096.1:230
ERCC_00154.1:115
ERCC_00144.1:15
ERCC_00126.1:220
ERCC_00041.1:440
NM_026175.5:3968
NM_026490.2:2556
NM_011903.3:4367
NM_011664.4:217
