# Supplementary material for: Tumor endothelial cell autophagy is a key vascular‐immune checkpoint in melanoma
Source: EMBO Mol Med. 2023 Nov 27;15(12):e18028. doi: 10.15252/emmm.202318028 (PMC10701618; doi:10.15252/emmm.202318028)
Supplement: Supplementary file 8 — Source Data for Figure 3 [file EMMM-15-e18028-s010.zip › figure_3_raw_data/3b,c/Nanostring_analysis_from_nSolver_4/WT_vs_KO_2022-10-05_07-45/results/QC/heatmap_of_all_genes_X_samples_normalizedData.csv]

	20220518_jvw107_mec_06.RCC	20220518_jvw107_mec_09.RCC	20220518_jvw107_mec_04.RCC	20220518_jvw107_mec_07.RCC	20220518_jvw107_mec_03.RCC	20220518_jvw107_mec_05.RCC
Pecam1 - mRNA	12.7052812409237	12.4676609109548	12.703102213981	12.5076241502247	12.6335307095559	12.8510961435929
Flt1 - mRNA	13.108358969878	13.0835174196217	13.2056140241787	12.831150695153	13.0002958923354	13.9452890168115
B2m - mRNA	11.8205472199227	12.0264190107928	12.6229207232461	12.646324541133	11.7175791206399	12.7003399776593
Dusp1 - mRNA	11.4920129016106	11.68001641484	12.0733860452524	12.0927434400609	11.8540012988994	12.6880464293781
Serpinh1 - mRNA	12.6796554332482	11.734306570341	12.0889893883063	12.0312474605734	12.3857082225049	11.6435961904031
Angpt2 - mRNA	12.6153535676356	11.6111583395681	12.1781015253744	11.626751337632	12.5078470481602	12.3521333762428
Ctnnb1 - mRNA	12.0336751453662	11.6706232798827	11.8964295785481	11.808418685346	11.8185937231167	11.6733813288809
Kdr - mRNA	12.0620427460452	12.1733251845115	12.0955403367964	11.5850075913876	12.0511915776358	12.2618167483277
Rpl7a - mRNA	12.1797615044448	11.8240820410594	11.9045919485014	11.9452971998023	12.163980790828	12.0756636263036
Cdh5 - mRNA	12.3490715276306	12.0627775110951	12.1795036977473	12.0526836659966	12.3035981538439	12.1282290920057
Thbs1 - mRNA	12.0229193622642	11.3644578448284	11.3099314789157	10.6563307299827	12.1396346425897	12.1986184198971
H2-D1 - mRNA	10.8034616348626	10.8598374524248	11.4288320220989	11.5543683190373	10.7000336910683	11.5158749387853
Nfkbia - mRNA	10.1323503834385	10.9373653156175	11.3632217443468	11.6145729532432	10.7643733321188	12.3341725104202
Mmrn2 - mRNA	10.9621700693722	10.8998531312727	11.0691561510029	10.7922904386673	11.0646528637014	10.9666350475993
Robo4 - mRNA	11.3187016178488	10.8538136647971	10.932801968213	10.6245841522449	11.071491767027	11.1615914705856
Ldha - mRNA	11.4285624836531	10.6994611779548	10.9073025083235	10.9998221601181	11.1893525805364	11.2723353505799
Aldoa - mRNA	11.5948978150685	10.6620306693667	11.1848195586587	11.2333507290971	11.2277063884384	11.4389961086236
Dll4 - mRNA	11.4779377163988	11.198499563072	11.4587044845613	11.1435749351479	11.3847101629418	11.6445218850392
Pdgfb - mRNA	11.4033956335727	11.1648351513623	11.1336547980322	10.8850136310257	11.141112965335	11.3606082099389
Slc2a1 - mRNA	8.99353918224497	8.27487495170368	8.43870226612301	8.41686479528733	8.57785435697325	9.53197212158226
Eif4ebp1 - mRNA	9.16625971820523	8.18176554731219	8.34584265742792	8.45248870501805	8.54963448332579	8.94500726794995
Ifi27 - mRNA	8.72762370697463	8.21033469950897	8.49384382031547	8.37622281078998	8.75513512526347	8.61931725426639
Glul - mRNA	8.1241578853254	8.80469589823237	8.66697125379613	8.73879289017469	8.3057089004397	9.07703566163374
Casp8 - mRNA	8.27089325939583	8.37079937170221	8.56766405360714	8.38033891926222	8.45771199388476	8.78966073143053
Ifngr1 - mRNA	8.18528454388699	8.42055240689931	8.55042734868184	8.47960055063529	8.22770638843843	8.61554550037718
Stat3 - mRNA	8.42289635284088	8.53790935753747	8.64115051909576	8.42883743695341	8.55674136982005	9.07429028489492
Jak3 - mRNA	8.49836559809663	8.60399854799524	8.4274164585765	8.34707646513047	8.36358981652021	8.77958365874258
Igf2r - mRNA	8.86375014392386	8.92449041076708	8.87789362711063	8.32589113523984	8.79173823128999	8.46018143851425
Adam12 - mRNA	8.7426855369719	8.64643381431564	9.08120881125193	8.37622281078998	8.68551791140757	8.41315610368836
Bcl6b - mRNA	8.4388378967099	8.44479995314599	8.77776559262309	8.75473443404371	8.40355622383785	8.57727548344947
Lgals9 - mRNA	8.66800885067741	8.46864669510036	8.66697125379613	8.93903216927259	8.70803534796899	8.42182096481549
Smad5 - mRNA	8.69037666370586	8.87181009409091	8.91607682099852	9.15623287966884	8.61917541657887	8.89920357833683
Api5 - mRNA	8.74909277936504	8.51518928103739	8.80418394092762	8.77676074037371	8.77659963445207	8.88046701575524
Ifnar1 - mRNA	8.68370265778255	8.51518928103739	8.92680322759158	8.87629641392463	8.44244523723144	8.91156078485681
Hes1 - mRNA	9.16146405160358	8.79843690776069	9.29913627591618	9.22650789394021	8.99376489412496	9.57533507288003
Jak1 - mRNA	8.86178059407409	8.70113970640577	9.06187592508675	9.21503054589027	8.94855231724136	9.28841509024777
Cmtm6 - mRNA	9.08079037601588	9.00279540626688	9.1514838255233	8.96118531151114	8.95663466353922	9.27890800450339
Fyn - mRNA	8.9699622458035	8.94163154358848	9.15376837871785	9.05171617180085	8.93498029766783	9.44325813547778
Vegfc - mRNA	9.00071678431801	9.02976245386714	9.04228044501151	8.59034761614283	9.34523726462634	8.95697990961603
Itgav - mRNA	8.586872087952	8.81713300147059	8.78072496810363	8.3966869133497	8.87369832255715	9.42828562854162
Pvr - mRNA	9.08248268710834	8.38757508445304	8.83867231731291	8.6150096703771	8.80074572178377	9.10957903489806
Ifngr2 - mRNA	9.04825344115559	8.68086731137951	8.93745047179108	8.57606339013658	9.06776547556874	9.09339910784262
Cdkn1a - mRNA	8.80140797609461	8.31926907106213	8.96633159177821	9.04135566019512	8.92951553719102	10.1609446671491
Clec14a - mRNA	7.9827053763337	9.26128588695572	9.14460837943237	8.93063624815153	8.52810132177615	9.88830350998721
Ier3 - mRNA	7.99713244696897	8.45279274389952	8.72650457710575	9.06456305135645	8.78570184155932	9.66565055681423
Hey1 - mRNA	8.79109560165847	9.56397165412367	9.3378276643638	8.74199532221304	9.19619541569321	9.8741670273995
Thbd - mRNA	8.75122221892639	9.62890388975806	9.36174028430813	9.24468381990465	8.8274355998685	9.66929372804541
Dab2 - mRNA	9.03082937621167	9.40827407712087	9.72803854326928	9.64268812202405	9.18017801835585	9.71583631398244
Casp3 - mRNA	9.33192269279339	9.36233779295402	9.26361555956492	9.44268108709147	9.36965581721956	9.36903355045605
Aplnr - mRNA	9.04652047393114	9.69441384321746	9.36174028430813	9.70144473140239	9.07768094443382	9.28366937859712
Notch1 - mRNA	9.31330701462604	9.87181009409091	9.58807989016124	9.31518065515784	9.58308467704956	9.81947638586609
Cxcl12 - mRNA	9.71240297003586	9.94446870289201	9.47203944999712	8.910853635961	9.75976162321299	10.2229920152497
Elob - mRNA	9.69480891002112	9.06147131359448	9.25937856667845	9.09493670039997	9.56557602719482	9.20302359901712
Itgb3 - mRNA	9.57610119149568	8.95857140601019	9.24445032515106	8.77676074037371	9.29512414979854	9.90075402990023
Mfge8 - mRNA	9.75441049655744	9.33232522388757	9.43307039804368	8.81679540217597	9.77964008877212	9.71759677184688
Edn1 - mRNA	9.80858302838731	9.31489063055155	9.16740024430561	8.18239954165031	10.134596984047	10.9435036773596
Angptl4 - mRNA	9.62569133684253	7.98636985835376	8.83867231731291	8.44857365501467	9.03760350505849	9.71935508411924
Adm - mRNA	9.7102154107981	7.59680304659104	8.75988071431079	8.47960055063529	9.11907756626499	9.67292772251315
H2-K1 - mRNA	9.34467118553538	9.78266959190237	10.370606311097	10.5751659126327	9.09242752980301	10.440062796318
Stc1 - mRNA	9.4067766874776	9.70783435897978	10.549560083828	10.3184021564016	9.64607960028053	11.1048786047283
Egr1 - mRNA	8.10096825795351	9.71117007154304	10.4122300547618	10.82814037577	9.6527279762899	11.6211994398444
Atf3 - mRNA	8.04652047393114	9.3104988614344	10.0098589673191	10.5760633901366	9.50990820501018	10.8038171599925
Tpm1 - mRNA	10.8997100497064	10.0136427885039	10.0311398874063	10.2435545086604	10.75436259778	10.1967263605559
Ccnd1 - mRNA	10.764460475155	10.2475676057079	10.2960370372573	10.1320260191352	10.4500988097749	9.55381651062548
Flnb - mRNA	10.4591717392324	9.89546136215555	9.9453846533333	9.96667085059487	10.1836253199743	9.88986571375749
Icam2 - mRNA	10.100133123319	9.6499143830506	9.94142301686435	9.79999304661143	9.84495842711609	9.36679159966938
Spry4 - mRNA	9.97634788081682	9.47650881287333	10.165137192797	9.37828233296828	9.88785638555381	10.5597171120652
Glud1 - mRNA	9.90641359000249	9.59319179303866	9.78809695675999	9.70800990787807	9.89067140116086	9.82927956089645
Myct1 - mRNA	9.64070150468167	9.48432831733263	9.73110159121584	9.58322318170945	9.80522846503065	10.0139646403482
Cd47 - mRNA	9.58567928503917	9.58957147735996	9.9025556813449	9.8076547483195	9.72863430914886	10.1001628100619
Itga6 - mRNA	9.93666780570508	9.75707787799963	10.1953928772585	10.0886613749735	9.7489432915492	9.88360672328581
Cd38 - mRNA	9.90927702800678	10.0055149076205	10.1617359455457	9.83039870397579	10.035061310496	10.3107464573178
Tie1 - mRNA	10.0131922978651	9.82946380338131	9.92010857501757	9.83340431973141	9.99114419396583	10.3712720226521
Tnfrsf1a - mRNA	9.90641359000249	9.88663751176855	10.0496599753771	10.0031625066923	9.98457154004234	10.3879507637987
Sgk1 - mRNA	9.59519420850378	10.656850430261	10.4756964736052	10.4078196556843	10.1859189532728	11.7728262925673
Cd36 - mRNA	9.97543737586966	10.1001517817585	10.888906619833	10.2759508805041	10.2142858726761	12.1799045140124
Eno1 - mRNA	11.2075554309158	10.3580883199527	10.5702318888283	10.5733692809673	10.8052284650306	10.9154008058646
Tgfb1 - mRNA	10.7591797407053	10.5190008949874	10.5939804916009	10.4593145814123	10.5978017657863	10.742884911704
Gimap4 - mRNA	10.6475769507726	10.4367626340806	10.5090915940144	10.3946535161972	10.4443624402257	10.7167168114409
Cxcr4 - mRNA	10.6222051610643	10.2703594705812	10.7265045771057	10.4308232528772	10.618326522738	11.0906847231456
Ifitm2 - mRNA	10.7189458159026	10.4507986937674	10.5312260423186	10.6211098699135	10.7048400088092	10.9806311776807
Ly6c1 - mRNA	10.2461928187675	10.5228024651473	11.0148945572164	10.733171471826	10.2332616322716	11.1693305774277
Gimap6 - mRNA	10.2812458053937	10.2612858869557	10.5179861662133	10.4690101490922	10.3276872695352	10.91616758507
Nid2 - mRNA	10.2499626015262	10.0666890228655	10.6444034968909	9.97077136034034	10.3797094818835	10.8276503173118
Lamb3 - mRNA	1.9310432565112	3.76030177887392	-0.150012369459254	3.24693979384502	-0.112143614446193	1.62307917306259
Cd4 - mRNA	2.9310432565112	0.952946856816313	1.84998763054075	3.83190229456617	2.47281888627496	3.03811667234143
Ccl20 - mRNA	2.66800885067741	0.952946856816313	3.4349501312619	2.50997419967881	2.20978448044117	2.3600447672288
Cd5 - mRNA	1.34608075579005	0.952946856816313	2.17191572542811	2.73236662101526	1.88785638555381	2.03811667234143
Cdh11 - mRNA	2.15343567784765	2.53790935753747	3.17191572542811	2.92501169895766	3.05778138699612	2.62307917306259
Klrb1 - mRNA	2.15343567784765	2.53790935753747	2.84998763054075	2.24693979384502	2.88785638555381	3.03811667234143
Ikzf1 - mRNA	3.04652047393114	3.27487495170368	3.4349501312619	2.92501169895766	2.47281888627496	2.62307917306259
Arnt2 - mRNA	2.66800885067741	2.95294685681631	3.55042734868184	3.38444331759495	2.20978448044117	2.84547159439904
H2-Pa - mRNA	2.15343567784765	3.76030177887392	2.84998763054075	3.09493670039997	2.47281888627496	2.62307917306259
Wnt10a - mRNA	2.15343567784765	3.27487495170368	2.65734255259835	2.50997419967881	2.47281888627496	3.49754829097873
Oas3 - mRNA	2.51600575723236	3.53790935753747	3.01991263198306	3.24693979384502	2.47281888627496	3.49754829097873
Ifng - mRNA	2.66800885067741	3.53790935753747	1.4349501312619	3.38444331759495	2.47281888627496	3.62307917306259
Ctla4 - mRNA	2.15343567784765	2.53790935753747	2.65734255259835	4.01247454020799	2.88785638555381	3.84547159439904
Csf2 - mRNA	2.15343567784765	1.95294685681631	1.84998763054075	2.92501169895766	1.88785638555381	3.84547159439904
Apol6 - mRNA	2.15343567784765	2.95294685681631	3.01991263198306	1.50997419967881	2.47281888627496	0.0381166723414346
Slc16a1 - mRNA	-0.653919244209954	2.95294685681631	2.4349501312619	3.09493670039997	2.20978448044117	2.3600447672288
Aqp9 - mRNA	0.346080755790046	3.27487495170368	3.17191572542811	3.38444331759495	2.88785638555381	2.03811667234143
Ccr9 - mRNA	0.346080755790046	3.53790935753747	2.65734255259835	2.73236662101526	2.69521130761141	2.3600447672288
Csf3 - mRNA	0.346080755790046	2.95294685681631	4.8943817498992	5.53972154307286	3.3472880041911	4.12557951359177
Ccl9 - mRNA	3.98993694556477	4.95294685681631	3.55042734868184	4.83190229456617	4.41141834161082	4.56167862839845
Cd27 - mRNA	3.34608075579005	4.53790935753747	4.01991263198306	4.56886788873238	4.5882961036949	4.56167862839845
Ccl5 - mRNA	3.66800885067741	4.41237847545361	4.09791514398433	4.50997419967881	4.13578389899739	4.49754829097873
Itgb2 - mRNA	3.73839817856881	4.85983745242483	4.09791514398433	4.31732912173642	4.20978448044117	4.4304340951202
Ttc30a1 - mRNA	3.51600575723236	4.65338657495741	4.37354958659776	4.38444331759495	4.20978448044117	4.49754829097873
Esr1 - mRNA	3.43354359704039	5.04040969806665	3.75687822614927	4.31732912173642	4.53171257532853	4.12557951359177
Prkaa2 - mRNA	3.51600575723236	4.95294685681631	3.75687822614927	4.31732912173642	4.13578389899739	4.12557951359177
Crabp2 - mRNA	3.59400826923363	4.53790935753747	3.65734255259835	4.24693979384502	4.47281888627496	4.20804167378375
Tnfrsf17 - mRNA	3.73839817856881	4.65338657495741	4.01991263198306	4.38444331759495	4.64274388771728	3.94500726794995
Zap70 - mRNA	4.15343567784765	5.34526427959507	4.55042734868184	4.01247454020799	4.69521130761141	3.94500726794995
Tnf - mRNA	4.15343567784765	5.53790935753747	4.75687822614927	4.50997419967881	4.5882961036949	4.12557951359177
Il24 - mRNA	3.86964271184706	5.12287185825863	4.93745047179109	4.62545141709875	4.3472880041911	4.3600447672288
Cd80 - mRNA	3.73839817856881	5.2008743702599	4.55042734868184	5.09493670039997	4.53171257532853	4.20804167378375
Cd40lg - mRNA	3.86964271184706	5.27487495170368	4.17191572542811	4.50997419967881	4.5882961036949	4.12557951359177
Slc11a1 - mRNA	3.66800885067741	5.12287185825863	4.37354958659776	4.62545141709875	4.69521130761141	4.28604418578502
Pdcd1 - mRNA	4.04652047393114	4.65338657495741	4.01991263198306	4.78299269408523	4.3472880041911	4.20804167378375
Rad51c - mRNA	3.98993694556477	4.85983745242483	4.17191572542811	4.96940581831611	4.13578389899739	4.03811667234143
Clec5a - mRNA	4.15343567784765	5.2008743702599	4.37354958659776	4.87920800934453	4.05778138699612	4.20804167378375
Ccl22 - mRNA	4.34608075579005	4.95294685681631	4.4349501312619	4.56886788873238	4.3472880041911	4.49754829097873
Mrc1 - mRNA	4.04652047393114	4.95294685681631	4.60487513270421	4.67989920112112	4.41141834161082	4.28604418578502
Tdo2 - mRNA	4.04652047393114	4.41237847545361	4.60487513270421	5.2104139178199	4.97531922680415	3.73855639048253
Pvrig - mRNA	4.15343567784765	4.65338657495741	4.30941924917804	5.05429471590262	4.79474698116233	3.73855639048253
Col17a1 - mRNA	3.66800885067741	4.53790935753747	4.01991263198306	5.09493670039997	4.41141834161082	4.20804167378375
Stat4 - mRNA	3.34608075579005	4.27487495170367	4.09791514398433	5.35127645365975	4.53171257532853	4.28604418578502
Prkca - mRNA	4.77234551049214	4.53790935753747	4.65734255259835	4.87920800934453	4.47281888627496	4.4304340951202
Ccr2 - mRNA	3.98993694556477	4.27487495170367	4.93745047179109	4.67989920112112	4.74583738068138	4.62307917306259
Gmip - mRNA	4.30027706617692	4.27487495170367	4.70796862566832	4.62545141709875	4.41141834161082	4.3600447672288
Tpi1 - mRNA	4.25297135139856	3.95294685681631	5.0594409961697	4.56886788873238	4.41141834161082	4.28604418578502
Stat1 - mRNA	3.86964271184706	4.85983745242483	4.93745047179109	4.96940581831611	3.5882961036949	4.20804167378375
Cd70 - mRNA	4.34608075579005	4.95294685681631	4.84998763054075	4.67989920112112	3.69521130761141	4.03811667234143
Cd74 - mRNA	3.80551237442734	4.53790935753747	5.135389849403	4.87920800934453	4.05778138699612	4.20804167378375
Ptger4 - mRNA	3.51600575723236	4.12287185825863	4.60487513270421	4.50997419967881	4.05778138699612	4.28604418578502
Fcgr4 - mRNA	3.59400826923363	4.41237847545361	4.75687822614927	4.50997419967881	4.05778138699612	4.12557951359177
Sell - mRNA	3.73839817856881	4.53790935753747	4.70796862566832	4.50997419967881	3.97531922680415	4.3600447672288
Sox11 - mRNA	4.20406175091762	5.12287185825863	4.80418394092762	4.17293921240124	4.20978448044117	2.62307917306259
Ms4a4a - mRNA	3.66800885067741	4.12287185825863	4.37354958659776	4.78299269408523	4.41141834161082	3.20804167378375
Fanca - mRNA	4.20406175091762	4.27487495170367	4.17191572542811	4.44857365501467	4.28017380833257	3.3600447672288
Nlrp3 - mRNA	3.98993694556477	4.27487495170367	4.4349501312619	4.67989920112112	3.97531922680415	3.62307917306259
Batf3 - mRNA	3.86964271184706	4.53790935753747	4.01991263198306	4.62545141709875	3.88785638555381	3.49754829097873
Ldhb - mRNA	3.98993694556477	4.41237847545361	4.4349501312619	4.17293921240124	4.84205269594068	3.94500726794995
Serpina1a - mRNA	3.66800885067741	4.53790935753747	4.55042734868184	4.24693979384502	4.88785638555381	3.73855639048253
Cd3g - mRNA	3.98993694556477	4.76030177887392	4.49384382031547	4.67989920112112	4.53171257532853	3.49754829097873
Gzmb - mRNA	4.20406175091762	5.04040969806665	4.4349501312619	4.24693979384502	4.3472880041911	3.62307917306259
Cxcr2 - mRNA	3.15343567784765	4.95294685681631	4.97927064748571	4.73236662101526	4.28017380833257	4.20804167378375
Fasl - mRNA	2.80551237442734	4.95294685681631	4.60487513270421	4.62545141709875	4.13578389899739	3.62307917306259
Klra1 - mRNA	2.9310432565112	4.65338657495741	4.49384382031547	4.67989920112112	4.13578389899739	3.84547159439904
Cxcl14 - mRNA	3.04652047393114	4.53790935753747	4.60487513270421	4.62545141709875	3.88785638555381	4.03811667234143
Il23r - mRNA	2.66800885067741	5.04040969806665	3.93745047179109	4.09493670039997	4.28017380833257	4.12557951359177
H2-DMb1 - mRNA	2.51600575723236	5.12287185825863	4.09791514398433	4.38444331759495	3.88785638555381	4.20804167378375
Ccl1 - mRNA	2.80551237442734	5.2008743702599	4.17191572542811	4.38444331759495	4.69521130761141	4.12557951359177
Siglec1 - mRNA	3.15343567784765	5.41237847545361	4.01991263198306	4.17293921240124	4.3472880041911	4.28604418578502
Atm - mRNA	3.34608075579005	5.2008743702599	4.09791514398433	4.24693979384502	4.13578389899739	4.12557951359177
Tnfaip6 - mRNA	3.25297135139856	5.47650881287333	4.65734255259835	4.62545141709875	4.5882961036949	3.62307917306259
Vtcn1 - mRNA	3.04652047393114	5.41237847545361	4.55042734868184	4.50997419967881	4.64274388771728	4.20804167378375
Cx3cr1 - mRNA	3.43354359704039	5.27487495170368	4.49384382031547	4.44857365501467	4.47281888627496	4.03811667234143
Pparg - mRNA	3.25297135139856	5.41237847545361	4.30941924917804	4.62545141709875	4.47281888627496	4.03811667234143
Itga4 - mRNA	3.43354359704039	5.47650881287333	4.17191572542811	3.83190229456617	4.88785638555381	3.62307917306259
Mageb4 - mRNA	3.25297135139856	5.27487495170368	4.37354958659776	4.17293921240124	4.28017380833257	3.73855639048253
Wnt5b - mRNA	3.43354359704039	5.2008743702599	4.60487513270421	4.01247454020799	4.53171257532853	3.49754829097873
Itgal - mRNA	3.43354359704039	5.41237847545361	4.75687822614927	3.92501169895766	3.3472880041911	3.62307917306259
Shc2 - mRNA	3.9310432565112	5.04040969806665	4.37354958659776	3.92501169895766	4.3472880041911	3.73855639048253
Ccl26 - mRNA	3.73839817856881	4.95294685681631	4.17191572542811	3.92501169895766	4.13578389899739	3.84547159439904
Tnfsf4 - mRNA	3.86964271184706	4.85983745242483	4.55042734868184	4.31732912173642	3.79474698116233	4.28604418578502
Nod2 - mRNA	3.66800885067741	4.95294685681631	4.65734255259835	4.31732912173642	3.69521130761141	3.84547159439904
Il18r1 - mRNA	3.73839817856881	4.95294685681631	4.24230505331951	4.09493670039997	3.79474698116233	3.94500726794995
Rnls - mRNA	3.80551237442734	4.85983745242483	4.37354958659776	4.17293921240124	4.05778138699612	3.84547159439904
Fam124b - mRNA	3.73839817856881	5.70783435897978	3.84998763054075	4.24693979384502	3.88785638555381	4.03811667234143
Btla - mRNA	3.51600575723236	5.76030177887392	4.24230505331951	4.38444331759495	3.88785638555381	4.12557951359177
Epcam - mRNA	3.9310432565112	5.27487495170368	4.09791514398433	4.67989920112112	3.79474698116233	3.73855639048253
Oas2 - mRNA	3.51600575723236	5.2008743702599	4.55042734868184	4.73236662101526	4.05778138699612	3.94500726794995
Xcl1 - mRNA	3.15343567784765	5.12287185825863	4.09791514398433	4.62545141709875	3.79474698116233	3.73855639048253
Pkp3 - mRNA	1.34608075579005	4.85983745242483	4.55042734868184	4.50997419967881	4.79474698116233	3.84547159439904
Runx3 - mRNA	3.15343567784765	5.59680304659104	5.17191572542811	5.01247454020799	5.20978448044117	4.4304340951202
Pf4 - mRNA	2.9310432565112	5.34526427959507	4.80418394092762	4.87920800934453	4.84205269594068	4.3600447672288
Magea4 - mRNA	2.9310432565112	4.76030177887392	5.135389849403	5.31732912173642	4.79474698116233	4.4304340951202
Cxcr6 - mRNA	3.34608075579005	5.12287185825863	4.93745047179109	5.2104139178199	5.05778138699612	4.49754829097873
Ihh - mRNA	3.25297135139856	4.85983745242483	5.0594409961697	5.44857365501467	5.17325860441606	4.84547159439904
Col4a5 - mRNA	2.15343567784765	4.85983745242483	4.80418394092762	4.78299269408523	4.88785638555381	4.56167862839845
Fcer1a - mRNA	2.80551237442734	4.76030177887392	4.65734255259835	4.44857365501467	4.64274388771728	3.94500726794995
Ms4a6b - mRNA	3.04652047393114	4.76030177887392	4.60487513270421	4.73236662101526	5.01713940249877	3.94500726794995
Comp - mRNA	3.04652047393114	4.65338657495741	4.60487513270421	4.83190229456617	4.74583738068138	4.28604418578502
Ptgs2 - mRNA	2.15343567784765	4.41237847545361	4.75687822614927	4.56886788873238	3.3472880041911	4.28604418578502
Dpp4 - mRNA	2.66800885067741	4.53790935753747	4.75687822614927	5.01247454020799	3.5882961036949	3.62307917306259
Vcan - mRNA	3.25297135139856	3.95294685681631	4.60487513270421	5.31732912173642	3.3472880041911	3.94500726794995
Tmem140 - mRNA	3.25297135139856	3.76030177887392	4.75687822614927	4.44857365501467	3.79474698116233	4.73855639048253
Lif - mRNA	3.86964271184706	4.41237847545361	4.49384382031547	4.17293921240124	4.05778138699612	4.4304340951202
Il10 - mRNA	3.73839817856881	4.27487495170367	4.49384382031547	3.83190229456617	3.69521130761141	4.49754829097873
Serpinb5 - mRNA	3.34608075579005	4.12287185825863	3.65734255259835	4.67989920112112	3.20978448044117	4.12557951359177
C2 - mRNA	3.25297135139856	4.27487495170367	3.75687822614927	4.56886788873238	3.05778138699612	3.73855639048253
Tcf3 - mRNA	3.9310432565112	5.04040969806665	3.93745047179109	4.24693979384502	3.47281888627496	4.62307917306259
S100a8 - mRNA	3.43354359704039	4.85983745242483	4.49384382031547	4.56886788873238	3.3472880041911	4.56167862839845
Id4 - mRNA	3.73839817856881	4.27487495170367	3.84998763054075	3.50997419967881	4.41141834161082	5.08251079169989
Twist1 - mRNA	4.20406175091762	4.27487495170367	4.24230505331951	3.38444331759495	4.5882961036949	4.03811667234143
Mmp1a - mRNA	4.15343567784765	4.41237847545361	4.65734255259835	3.62545141709875	4.3472880041911	3.73855639048253
Il34 - mRNA	3.86964271184706	4.76030177887392	4.17191572542811	4.01247454020799	4.93225050491226	4.4304340951202
Cd200r1 - mRNA	3.80551237442734	4.95294685681631	4.65734255259835	3.73236662101526	4.5882961036949	4.4304340951202
C5ar1 - mRNA	3.51600575723236	4.76030177887392	3.65734255259835	4.09493670039997	4.41141834161082	3.62307917306259
Cxcl5 - mRNA	3.15343567784765	4.95294685681631	3.75687822614927	4.01247454020799	4.3472880041911	3.3600447672288
Jup - mRNA	3.15343567784765	4.85983745242483	4.30941924917804	4.24693979384502	4.5882961036949	3.62307917306259
Egfr - mRNA	3.25297135139856	4.76030177887392	4.24230505331951	4.17293921240124	4.20978448044117	4.03811667234143
Icosl - mRNA	3.04652047393114	4.85983745242483	4.17191572542811	3.92501169895766	4.28017380833257	3.94500726794995
Pdgfa - mRNA	3.04652047393114	4.95294685681631	4.17191572542811	4.01247454020799	4.20978448044117	3.84547159439904
Mmp9 - mRNA	3.59400826923363	5.04040969806665	3.93745047179109	3.92501169895766	3.88785638555381	4.12557951359177
Pcdhb11 - mRNA	3.43354359704039	4.85983745242483	4.09791514398433	3.73236662101526	3.69521130761141	4.3600447672288
Ctsw - mRNA	3.34608075579005	4.53790935753747	3.93745047179109	4.01247454020799	3.5882961036949	4.20804167378375
Nectin1 - mRNA	3.59400826923363	4.53790935753747	4.24230505331951	3.92501169895766	3.5882961036949	3.84547159439904
Ccl25 - mRNA	3.66800885067741	4.41237847545361	4.01991263198306	4.01247454020799	3.79474698116233	4.03811667234143
Pirb - mRNA	3.51600575723236	4.41237847545361	4.09791514398433	3.83190229456617	4.3472880041911	4.03811667234143
Itgb8 - mRNA	3.59400826923363	4.53790935753747	4.09791514398433	3.92501169895766	4.41141834161082	4.12557951359177
Cd8b1 - mRNA	3.25297135139856	4.27487495170367	4.01991263198306	4.17293921240124	4.05778138699612	3.84547159439904
Ikzf3 - mRNA	3.34608075579005	4.76030177887392	4.01991263198306	3.83190229456617	4.05778138699612	3.84547159439904
Areg - mRNA	3.25297135139856	4.53790935753747	4.01991263198306	3.92501169895766	3.88785638555381	3.73855639048253
H2-DMb2 - mRNA	2.51600575723236	4.12287185825863	4.09791514398433	3.62545141709875	4.47281888627496	3.94500726794995
Cd3d - mRNA	2.9310432565112	4.27487495170367	4.09791514398433	3.50997419967881	3.79474698116233	4.12557951359177
Mmp12 - mRNA	3.04652047393114	4.41237847545361	4.37354958659776	3.24693979384502	4.05778138699612	4.03811667234143
Inhba - mRNA	2.9310432565112	4.53790935753747	4.49384382031547	4.24693979384502	4.28017380833257	4.73855639048253
Rorc - mRNA	2.9310432565112	4.41237847545361	4.55042734868184	4.09493670039997	4.20978448044117	4.20804167378375
Cd247 - mRNA	2.51600575723236	4.41237847545361	4.01991263198306	4.38444331759495	3.88785638555381	3.94500726794995
Klrk1 - mRNA	2.66800885067741	4.41237847545361	4.09791514398433	4.09493670039997	4.13578389899739	3.84547159439904
Tnfrsf4 - mRNA	2.9310432565112	4.65338657495741	4.01991263198306	3.92501169895766	3.88785638555381	4.28604418578502
Tcl1 - mRNA	2.51600575723236	4.65338657495741	4.17191572542811	4.01247454020799	3.5882961036949	4.12557951359177
Mmp7 - mRNA	2.15343567784765	4.65338657495741	3.93745047179109	3.09493670039997	3.79474698116233	3.84547159439904
Ms4a2 - mRNA	2.9310432565112	5.04040969806665	4.24230505331951	2.92501169895766	3.97531922680415	3.62307917306259
Ccno - mRNA	3.04652047393114	4.85983745242483	4.30941924917804	2.92501169895766	3.69521130761141	4.03811667234143
Ccl27a - mRNA	3.15343567784765	5.12287185825863	4.24230505331951	3.83190229456617	3.5882961036949	4.03811667234143
Itgax - mRNA	2.9310432565112	5.04040969806665	3.93745047179109	3.38444331759495	3.69521130761141	3.94500726794995
Il17a - mRNA	3.04652047393114	4.76030177887392	4.24230505331951	4.09493670039997	3.05778138699612	4.4304340951202
Otoa - mRNA	3.04652047393114	5.12287185825863	4.17191572542811	4.09493670039997	3.05778138699612	3.94500726794995
Cd44 - mRNA	3.34608075579005	2.95294685681631	4.84998763054075	4.83190229456617	4.64274388771728	3.20804167378375
Cdkn2a - mRNA	4.43354359704039	3.53790935753747	4.49384382031547	4.09493670039997	4.05778138699612	3.49754829097873
Ccl7 - mRNA	3.51600575723236	3.53790935753747	4.17191572542811	4.83190229456617	4.5882961036949	4.12557951359177
Erbb2 - mRNA	3.51600575723236	3.27487495170368	4.4349501312619	4.24693979384502	4.47281888627496	3.62307917306259
Pik3cd - mRNA	3.15343567784765	3.53790935753747	4.37354958659776	4.09493670039997	4.05778138699612	4.12557951359177
Ndufa4l2 - mRNA	4.51600575723236	2.95294685681631	4.01991263198306	2.92501169895766	5.28017380833257	3.62307917306259
Gas1 - mRNA	4.73839817856881	4.12287185825863	3.84998763054075	4.01247454020799	5.28017380833257	4.4304340951202
Col5a1 - mRNA	4.63148297465229	3.95294685681631	4.09791514398433	3.83190229456617	5.20978448044117	3.3600447672288
Il2 - mRNA	3.25297135139856	3.76030177887392	2.65734255259835	3.09493670039997	3.20978448044117	2.3600447672288
Pla1a - mRNA	4.04652047393114	3.53790935753747	3.01991263198306	2.24693979384502	3.88785638555381	2.03811667234143
F2rl1 - mRNA	3.43354359704039	2.53790935753747	4.01991263198306	3.38444331759495	3.79474698116233	3.49754829097873
Blk - mRNA	3.59400826923363	3.27487495170368	3.93745047179109	2.73236662101526	3.05778138699612	3.84547159439904
Csf3r - mRNA	2.9310432565112	3.53790935753747	3.4349501312619	2.92501169895766	3.05778138699612	3.73855639048253
Cd2 - mRNA	3.04652047393114	3.53790935753747	3.65734255259835	3.24693979384502	3.69521130761141	3.62307917306259
Twist2 - mRNA	3.66800885067741	4.27487495170367	4.37354958659776	4.01247454020799	4.3472880041911	3.62307917306259
Marco - mRNA	3.25297135139856	4.12287185825863	4.55042734868184	4.01247454020799	4.20978448044117	3.62307917306259
Zeb2 - mRNA	3.43354359704039	3.95294685681631	4.37354958659776	3.62545141709875	3.79474698116233	3.94500726794995
Fap - mRNA	3.66800885067741	3.95294685681631	4.17191572542811	3.92501169895766	3.69521130761141	3.73855639048253
Magea3 - mRNA	3.51600575723236	4.27487495170367	4.17191572542811	3.83190229456617	3.88785638555381	3.49754829097873
Notch2 - mRNA	3.43354359704039	4.12287185825863	4.30941924917804	3.83190229456617	3.79474698116233	3.49754829097873
Fzd9 - mRNA	3.34608075579005	3.95294685681631	4.17191572542811	4.01247454020799	3.79474698116233	3.03811667234143
Ccl28 - mRNA	3.43354359704039	3.53790935753747	3.84998763054075	3.92501169895766	3.97531922680415	3.20804167378375
Mb21d1 - mRNA	3.34608075579005	3.76030177887392	3.75687822614927	4.09493670039997	3.97531922680415	3.03811667234143
Eomes - mRNA	3.04652047393114	4.12287185825863	3.84998763054075	4.17293921240124	3.5882961036949	3.3600447672288
Apc - mRNA	2.9310432565112	4.27487495170367	3.93745047179109	4.09493670039997	4.13578389899739	3.20804167378375
Ngfr - mRNA	3.86964271184706	4.53790935753747	3.84998763054075	3.83190229456617	3.69521130761141	2.62307917306259
Arg1 - mRNA	3.43354359704039	4.76030177887392	4.30941924917804	4.17293921240124	4.13578389899739	2.62307917306259
Ccl3 - mRNA	3.25297135139856	4.65338657495741	4.24230505331951	4.01247454020799	3.47281888627496	2.84547159439904
Tapbpl - mRNA	3.15343567784765	4.53790935753747	4.17191572542811	4.09493670039997	4.05778138699612	3.03811667234143
Prlr - mRNA	3.34608075579005	4.41237847545361	4.17191572542811	3.92501169895766	3.79474698116233	3.20804167378375
H2-Eb1 - mRNA	3.59400826923363	3.95294685681631	4.17191572542811	3.38444331759495	4.47281888627496	2.84547159439904
Cd48 - mRNA	3.59400826923363	4.53790935753747	4.01991263198306	3.73236662101526	4.20978448044117	3.20804167378375
Sox10 - mRNA	3.59400826923363	4.53790935753747	3.84998763054075	3.73236662101526	4.28017380833257	2.62307917306259
Il1a - mRNA	3.51600575723236	4.12287185825863	4.37354958659776	3.38444331759495	3.5882961036949	3.03811667234143
Cd6 - mRNA	3.43354359704039	3.76030177887392	4.4349501312619	3.24693979384502	3.97531922680415	2.84547159439904
Tlr5 - mRNA	3.34608075579005	3.95294685681631	4.09791514398433	3.62545141709875	4.13578389899739	3.3600447672288
Il1rn - mRNA	3.34608075579005	4.12287185825863	3.93745047179109	3.50997419967881	3.88785638555381	3.49754829097873
Hras - mRNA	3.59400826923363	4.27487495170367	3.84998763054075	3.38444331759495	3.79474698116233	3.3600447672288
Fcgr1 - mRNA	2.80551237442734	4.53790935753747	3.65734255259835	3.73236662101526	4.05778138699612	3.49754829097873
Nfatc2 - mRNA	3.04652047393114	4.65338657495741	3.4349501312619	3.50997419967881	4.05778138699612	3.73855639048253
Ccl12 - mRNA	3.15343567784765	4.27487495170367	3.30941924917804	3.50997419967881	4.3472880041911	3.20804167378375
Ccl11 - mRNA	3.15343567784765	3.76030177887392	3.4349501312619	3.50997419967881	4.41141834161082	3.62307917306259
H2-DMa - mRNA	3.04652047393114	3.76030177887392	3.01991263198306	4.24693979384502	3.69521130761141	3.62307917306259
Gm5150 - mRNA	3.51600575723236	3.76030177887392	3.4349501312619	3.73236662101526	3.97531922680415	4.12557951359177
Foxp3 - mRNA	3.15343567784765	3.76030177887392	3.75687822614927	3.92501169895766	3.79474698116233	4.03811667234143
Pdzk1ip1 - mRNA	3.04652047393114	3.53790935753747	3.55042734868184	4.17293921240124	3.79474698116233	3.84547159439904
Snca - mRNA	3.43354359704039	4.53790935753747	3.30941924917804	2.92501169895766	4.28017380833257	3.49754829097873
Ces3a - mRNA	3.66800885067741	5.04040969806665	3.30941924917804	3.62545141709875	4.13578389899739	3.84547159439904
Tnfrsf11b - mRNA	3.25297135139856	4.65338657495741	3.65734255259835	3.38444331759495	3.3472880041911	3.49754829097873
Tigit - mRNA	3.59400826923363	4.53790935753747	3.93745047179109	3.62545141709875	3.47281888627496	3.3600447672288
Lamc2 - mRNA	3.51600575723236	4.53790935753747	3.93745047179109	3.73236662101526	3.5882961036949	3.62307917306259
Il4 - mRNA	3.59400826923363	4.65338657495741	4.01991263198306	4.17293921240124	3.3472880041911	3.20804167378375
Tnfsf8 - mRNA	3.51600575723236	4.85983745242483	3.93745047179109	4.01247454020799	3.20978448044117	3.49754829097873
Nkg7 - mRNA	3.51600575723236	4.85983745242483	4.09791514398433	4.09493670039997	3.47281888627496	3.49754829097873
Mill2 - mRNA	3.51600575723236	4.53790935753747	3.65734255259835	4.24693979384502	3.3472880041911	3.62307917306259
Bbs1 - mRNA	3.15343567784765	4.53790935753747	3.4349501312619	4.17293921240124	3.47281888627496	3.62307917306259
Ly6g - mRNA	3.04652047393114	4.65338657495741	3.4349501312619	4.38444331759495	4.05778138699612	3.84547159439904
Ddb2 - mRNA	2.9310432565112	4.41237847545361	3.30941924917804	4.38444331759495	4.05778138699612	3.3600447672288
Ren1 - mRNA	3.73839817856881	4.53790935753747	3.30941924917804	4.17293921240124	3.47281888627496	3.03811667234143
Gata3 - mRNA	3.66800885067741	4.12287185825863	3.4349501312619	4.24693979384502	3.88785638555381	3.20804167378375
Hdac11 - mRNA	3.59400826923363	4.27487495170367	3.17191572542811	4.01247454020799	3.79474698116233	3.3600447672288
Gzme - mRNA	3.43354359704039	4.95294685681631	3.55042734868184	3.73236662101526	3.88785638555381	3.20804167378375
Il2rb - mRNA	3.9310432565112	4.53790935753747	3.65734255259835	4.09493670039997	3.88785638555381	3.3600447672288
Pcx - mRNA	3.80551237442734	4.65338657495741	3.65734255259835	3.83190229456617	4.13578389899739	3.62307917306259
Cd84 - mRNA	3.25297135139856	3.27487495170368	3.65734255259835	3.50997419967881	3.5882961036949	3.03811667234143
Ccl17 - mRNA	3.34608075579005	2.95294685681631	3.84998763054075	3.62545141709875	3.5882961036949	2.62307917306259
Mmp13 - mRNA	3.15343567784765	3.76030177887392	3.55042734868184	3.83190229456617	3.79474698116233	2.3600447672288
Pla2g2a - mRNA	2.9310432565112	3.27487495170368	3.55042734868184	3.50997419967881	3.5882961036949	2.3600447672288
Il12rb2 - mRNA	2.66800885067741	3.27487495170368	3.17191572542811	3.73236662101526	3.88785638555381	2.84547159439904
Wnt11 - mRNA	2.66800885067741	3.76030177887392	3.17191572542811	3.24693979384502	3.5882961036949	3.03811667234143
Acvr1c - mRNA	2.66800885067741	3.53790935753747	2.84998763054075	3.24693979384502	3.5882961036949	3.20804167378375
Cd300a - mRNA	2.80551237442734	3.76030177887392	3.30941924917804	3.62545141709875	3.20978448044117	2.84547159439904
S100a9 - mRNA	2.34608075579005	3.95294685681631	3.30941924917804	3.92501169895766	3.79474698116233	2.62307917306259
Tpsab1 - mRNA	2.66800885067741	3.95294685681631	2.84998763054075	3.83190229456617	3.47281888627496	2.3600447672288
Hnf1a - mRNA	2.80551237442734	3.76030177887392	3.75687822614927	3.09493670039997	3.69521130761141	2.62307917306259
Cpa3 - mRNA	2.80551237442734	3.76030177887392	3.55042734868184	2.92501169895766	3.3472880041911	3.03811667234143
Mapk10 - mRNA	2.34608075579005	3.76030177887392	3.93745047179109	3.73236662101526	3.97531922680415	3.03811667234143
Wnt5a - mRNA	2.66800885067741	4.27487495170367	3.65734255259835	3.24693979384502	3.88785638555381	3.03811667234143
C1qa - mRNA	2.66800885067741	3.95294685681631	3.75687822614927	3.73236662101526	3.69521130761141	2.84547159439904
Ppl - mRNA	2.9310432565112	3.95294685681631	3.84998763054075	3.50997419967881	3.47281888627496	2.84547159439904
Wnt2b - mRNA	2.80551237442734	4.76030177887392	3.65734255259835	4.01247454020799	3.3472880041911	3.20804167378375
Ceacam3 - mRNA	2.80551237442734	4.53790935753747	3.4349501312619	4.01247454020799	3.47281888627496	3.03811667234143
Hck - mRNA	3.15343567784765	4.41237847545361	3.84998763054075	3.92501169895766	3.5882961036949	3.03811667234143
Tlr8 - mRNA	2.9310432565112	4.53790935753747	3.75687822614927	3.73236662101526	3.69521130761141	3.3600447672288
Cntfr - mRNA	2.9310432565112	4.53790935753747	3.93745047179109	3.73236662101526	3.47281888627496	3.3600447672288
Adgre1 - mRNA	2.51600575723236	5.04040969806665	3.65734255259835	3.83190229456617	3.3472880041911	2.84547159439904
Il2ra - mRNA	2.34608075579005	4.76030177887392	3.4349501312619	4.17293921240124	3.3472880041911	2.84547159439904
Ccna1 - mRNA	2.34608075579005	4.95294685681631	3.65734255259835	4.24693979384502	3.69521130761141	3.20804167378375
Ly9 - mRNA	2.66800885067741	4.76030177887392	3.84998763054075	4.31732912173642	3.47281888627496	3.49754829097873
Col11a2 - mRNA	3.04652047393114	3.95294685681631	3.55042734868184	3.62545141709875	3.3472880041911	3.20804167378375
Egf - mRNA	3.25297135139856	4.27487495170367	3.4349501312619	3.73236662101526	3.20978448044117	3.49754829097873
Ccr5 - mRNA	2.80551237442734	4.12287185825863	3.30941924917804	3.83190229456617	2.88785638555381	3.20804167378375
Lama1 - mRNA	3.04652047393114	4.27487495170367	3.4349501312619	3.83190229456617	2.69521130761141	3.3600447672288
Cxcr5 - mRNA	3.15343567784765	4.41237847545361	3.55042734868184	3.92501169895766	3.20978448044117	3.03811667234143
Cdh1 - mRNA	3.34608075579005	4.27487495170367	3.4349501312619	3.92501169895766	2.88785638555381	3.03811667234143
Ikzf2 - mRNA	2.51600575723236	4.12287185825863	3.55042734868184	3.92501169895766	3.47281888627496	3.62307917306259
Pnoc - mRNA	2.66800885067741	4.27487495170367	3.93745047179109	3.92501169895766	3.05778138699612	3.84547159439904
Rasgrf1 - mRNA	3.04652047393114	4.41237847545361	3.93745047179109	3.83190229456617	3.47281888627496	3.73855639048253
Gli1 - mRNA	2.9310432565112	4.12287185825863	3.84998763054075	3.83190229456617	3.20978448044117	3.49754829097873
Cd209e - mRNA	2.51600575723236	4.12287185825863	3.75687822614927	3.62545141709875	2.69521130761141	3.49754829097873
Cd8a - mRNA	2.9310432565112	4.12287185825863	4.30941924917804	4.09493670039997	2.88785638555381	3.49754829097873
P2ry13 - mRNA	3.04652047393114	3.76030177887392	4.09791514398433	3.50997419967881	3.05778138699612	3.20804167378375
Cd19 - mRNA	2.9310432565112	4.12287185825863	4.30941924917804	3.62545141709875	3.20978448044117	3.49754829097873
Cd96 - mRNA	2.34608075579005	4.65338657495741	3.55042734868184	3.50997419967881	3.47281888627496	3.49754829097873
Fstl3 - mRNA	2.34608075579005	4.41237847545361	3.17191572542811	3.50997419967881	3.05778138699612	3.3600447672288
Pik3r5 - mRNA	2.51600575723236	4.41237847545361	3.93745047179109	3.83190229456617	2.88785638555381	2.62307917306259
Cd7 - mRNA	2.34608075579005	3.95294685681631	3.65734255259835	3.24693979384502	3.05778138699612	2.62307917306259
Hsd11b1 - mRNA	2.34608075579005	4.27487495170367	3.93745047179109	3.24693979384502	3.47281888627496	2.62307917306259
Kir3dl1 - mRNA	2.15343567784765	3.76030177887392	2.4349501312619	2.24693979384502	4.28017380833257	2.62307917306259
Wnt2 - mRNA	2.66800885067741	4.12287185825863	3.17191572542811	1.92501169895766	3.5882961036949	2.62307917306259
Tnfrsf18 - mRNA	1.9310432565112	3.76030177887392	2.17191572542811	2.50997419967881	2.88785638555381	3.03811667234143
Cybb - mRNA	1.66800885067741	4.27487495170367	2.17191572542811	2.92501169895766	3.20978448044117	3.49754829097873
Hc - mRNA	1.9310432565112	4.27487495170367	2.4349501312619	2.50997419967881	3.47281888627496	3.03811667234143
Cd79b - mRNA	1.9310432565112	3.27487495170368	1.84998763054075	2.92501169895766	3.20978448044117	2.3600447672288
Fcrlb - mRNA	2.51600575723236	3.53790935753747	1.84998763054075	2.92501169895766	3.5882961036949	3.03811667234143
Ifitm1 - mRNA	2.15343567784765	3.95294685681631	3.17191572542811	3.62545141709875	3.3472880041911	2.62307917306259
Fpr3 - mRNA	1.9310432565112	3.95294685681631	3.17191572542811	3.73236662101526	3.47281888627496	3.03811667234143
Ccl24 - mRNA	2.15343567784765	3.76030177887392	3.30941924917804	3.92501169895766	2.88785638555381	3.03811667234143
Ccnb1 - mRNA	2.15343567784765	4.27487495170367	3.4349501312619	3.92501169895766	3.05778138699612	2.84547159439904
Ncam1 - mRNA	2.15343567784765	4.12287185825863	3.4349501312619	4.09493670039997	3.3472880041911	3.20804167378375
Wnt4 - mRNA	1.66800885067741	3.53790935753747	3.17191572542811	3.73236662101526	3.88785638555381	3.03811667234143
Il21r - mRNA	1.66800885067741	3.27487495170368	2.84998763054075	3.83190229456617	3.05778138699612	3.03811667234143
Magea1 - mRNA	1.34608075579005	4.41237847545361	4.09791514398433	4.01247454020799	3.20978448044117	2.84547159439904
Gng4 - mRNA	0.931043256511202	4.65338657495741	3.55042734868184	3.83190229456617	3.20978448044117	3.20804167378375
Prom1 - mRNA	1.9310432565112	4.12287185825863	3.55042734868184	4.31732912173642	3.47281888627496	4.12557951359177
Icam5 - mRNA	1.34608075579005	4.41237847545361	3.55042734868184	4.01247454020799	3.3472880041911	3.73855639048253
Itgae - mRNA	1.66800885067741	4.41237847545361	3.30941924917804	4.01247454020799	3.3472880041911	3.3600447672288
Fcgr3 - mRNA	0.346080755790046	3.76030177887392	3.65734255259835	3.24693979384502	3.05778138699612	3.3600447672288
H2-Q1 - mRNA	1.34608075579005	3.27487495170368	4.01991263198306	3.62545141709875	3.47281888627496	2.84547159439904
C7 - mRNA	1.34608075579005	3.27487495170368	3.55042734868184	3.38444331759495	2.88785638555381	2.62307917306259
Prf1 - mRNA	0.931043256511202	3.27487495170368	3.65734255259835	3.73236662101526	2.47281888627496	2.84547159439904
Gbp2b - mRNA	1.34608075579005	3.27487495170368	3.01991263198306	2.50997419967881	2.88785638555381	2.3600447672288
Cd69 - mRNA	1.34608075579005	3.95294685681631	3.65734255259835	3.09493670039997	3.05778138699612	2.03811667234143
Lilra5 - mRNA	1.34608075579005	3.76030177887392	3.4349501312619	2.24693979384502	3.20978448044117	3.3600447672288
Cd79a - mRNA	1.66800885067741	2.95294685681631	3.4349501312619	2.92501169895766	3.05778138699612	3.03811667234143
Klrd1 - mRNA	1.34608075579005	3.27487495170368	3.17191572542811	2.73236662101526	2.88785638555381	3.49754829097873
Dsc3 - mRNA	1.9310432565112	3.76030177887392	3.17191572542811	3.24693979384502	3.05778138699612	3.3600447672288
Ccr4 - mRNA	1.9310432565112	3.53790935753747	3.65734255259835	2.92501169895766	3.20978448044117	2.84547159439904
Gzma - mRNA	1.9310432565112	3.76030177887392	3.65734255259835	2.73236662101526	3.3472880041911	3.3600447672288
Cxcl15 - mRNA	3.43354359704039	3.53790935753747	3.4349501312619	3.83190229456617	2.47281888627496	3.62307917306259
Wnt3a - mRNA	3.66800885067741	4.12287185825863	3.93745047179109	3.83190229456617	2.69521130761141	3.3600447672288
Irf4 - mRNA	3.66800885067741	3.76030177887392	4.17191572542811	4.01247454020799	2.47281888627496	3.20804167378375
Nfam1 - mRNA	3.04652047393114	3.95294685681631	3.84998763054075	2.92501169895766	2.47281888627496	3.20804167378375
Fgf13 - mRNA	3.15343567784765	4.65338657495741	3.84998763054075	3.73236662101526	2.20978448044117	3.3600447672288
Havcr2 - mRNA	2.80551237442734	3.95294685681631	3.01991263198306	3.50997419967881	2.20978448044117	4.28604418578502
Il6ra - mRNA	2.9310432565112	4.85983745242483	4.30941924917804	4.09493670039997	2.20978448044117	4.28604418578502
Il11ra1 - mRNA	3.04652047393114	4.12287185825863	4.17191572542811	3.73236662101526	2.47281888627496	4.12557951359177
Cd3e - mRNA	2.66800885067741	3.53790935753747	3.30941924917804	4.01247454020799	1.88785638555381	2.62307917306259
Irf5 - mRNA	2.9310432565112	3.53790935753747	2.65734255259835	3.24693979384502	1.47281888627496	3.03811667234143
Wnt7b - mRNA	2.80551237442734	3.76030177887392	3.17191572542811	3.38444331759495	0.887856385553807	2.62307917306259
Pdcd1lg2 - mRNA	3.15343567784765	4.53790935753747	3.84998763054075	3.38444331759495	2.69521130761141	2.03811667234143
Lair1 - mRNA	3.15343567784765	4.95294685681631	3.4349501312619	3.73236662101526	2.88785638555381	2.03811667234143
Fcnb - mRNA	2.9310432565112	4.41237847545361	2.84998763054075	2.73236662101526	1.88785638555381	3.03811667234143
Sh2d1a - mRNA	2.66800885067741	4.53790935753747	2.4349501312619	2.92501169895766	2.47281888627496	2.3600447672288
Cebpb - mRNA	6.63148297465229	6.8836841943792	7.8443410673996	7.18239954165031	7.81266888915959	9.12822909200572
Bnip3 - mRNA	7.6589637110744	6.27487495170368	7.2336919230148	7.39261724904065	7.21877326366842	8.97475461134401
Nt5e - mRNA	6.75547169192775	6.68086731137951	7.82153118449152	7.77676074037371	6.44244523723144	8.63802951452856
Mki67 - mRNA	6.86964271184706	8.102693976321	8.19428353845656	8.82889354469384	7.21877326366842	7.12557951359177
Gbp2 - mRNA	6.87746221630636	7.55285969900344	8.20313445603883	8.77988008221789	6.77049943491565	7.77958365874258
Dll1 - mRNA	7.03956771328937	7.74736272316642	7.53648815772396	7.68656293140214	7.09730975118276	7.76603712690463
H2-T23 - mRNA	6.34608075579005	7.58230347689592	7.75687822614927	7.89079598361974	6.86513630905372	8.03811667234143
Irf2 - mRNA	6.79729186762238	8.21033469950897	7.76287696677071	7.89655525290843	7.78267414886175	7.85189786355847
Pik3r1 - mRNA	6.86178059407409	7.39589035266504	7.79835486212542	7.93063624815153	7.49518669930342	7.7863095219309
Prdm1 - mRNA	6.52598984580498	7.56765670093152	7.49384382031547	8.16818568243061	7.48776922774093	7.99811860440952
Fcgrt - mRNA	8.13071560134757	8.31926907106213	7.90527006604194	7.8675262042969	8.46905696747876	8.21304235484211
Got2 - mRNA	8.57489944628593	8.45279274389952	8.35778227073944	8.37209492516731	8.47657102113607	8.16223798417062
Jag1 - mRNA	8.3795037573275	8.36233779295402	8.50103932171967	8.12468404379402	8.19619541569321	8.38241258025725
Itga2 - mRNA	8.12086781539122	8.3538262930985	8.40840834380941	8.25592857707227	8.29724732169151	8.20804167378375
Irf1 - mRNA	7.70802452952529	8.33665114929036	8.71726637025041	8.90800527365197	7.81859372311669	8.7694357033665
Bnip3l - mRNA	7.6034685984827	7.74736272316642	8.12145065844512	8.19647472686203	7.82449432455638	8.51789693637053
Tgfbr2 - mRNA	7.75547169192775	8.0082292923175	8.21630984478656	8.09993738145833	7.84205269594068	8.60417071051253
Palmd - mRNA	7.53095609869833	7.9187311414784	8.4866122510844	8.37622281078998	7.88220982241266	8.89609766746901
Dusp5 - mRNA	7.82181418675644	7.70783435897978	8.35778227073944	8.19647472686203	8.05778138699612	8.94800975611148
Il2rg - mRNA	8.19157080673442	7.89546136215555	8.56766405360714	8.30439006602892	8.01197769738299	8.34645570248084
Isg15 - mRNA	7.70802452952529	8.17211537727847	8.3538133685365	8.33863962798183	7.85364067021589	8.09339910784262
Nras - mRNA	7.97178959885451	7.9187311414784	8.18537798523467	7.98029413445884	8.07768094443382	8.22299201524972
Hmgb1 - mRNA	8.12086781539122	8.02976245386714	8.14460837943237	8.35963992659438	8.28017380833257	8.13087381326129
Myc - mRNA	8.00071678431801	7.96417411223957	7.96372979658994	8.25592857707227	8.10702490601597	8.22794123122145
Nectin2 - mRNA	8.37398675235993	7.63944738399953	7.83298120523506	8.06456305135645	8.15464292624871	7.73160362984076
Cd276 - mRNA	8.64299696266933	7.7731258192315	7.91607682099852	7.91369638572982	8.14524422824646	7.28604418578502
Birc5 - mRNA	7.77234551049214	7.94163154358848	7.93745047179109	7.95843470049511	7.74583738068138	6.94500726794995
Ube2c - mRNA	7.83793385211972	8.55285969900344	8.0931616140137	8.17293921240124	7.68875628547411	7.61554550037718
Ero1l - mRNA	7.51098768246573	7.42868028778271	7.55734676262163	7.77676074037371	7.37167216281806	8.44325813547778
Smap1 - mRNA	7.64986150396715	7.72113118159324	7.80998956260883	8.05943801917858	8.08261323997606	8.36454615946374
Pfkfb3 - mRNA	7.66349336955492	7.61115833956811	8.04474448496299	7.94181998664421	7.66264344515498	8.30490321303634
Zeb1 - mRNA	7.7297850482641	7.82331157639972	8.05455877478995	8.08991862563334	7.70163757677084	7.95697990961603
Jag2 - mRNA	7.87746221630636	7.95294685681631	8.15832666068015	7.81375494785591	7.70163757677084	8.17254299256236
Psmb8 - mRNA	7.63148297465229	7.68086731137951	8.14000647747336	8.35546425062319	7.51721300563342	7.69632815509323
Twf1 - mRNA	7.42822979714392	7.46074149701501	7.95851208731891	7.72591159887796	7.70163757677084	8.0268013591136
Ifi35 - mRNA	7.71676816259726	7.58230347689592	7.93213667189462	7.69979875855883	7.76437333211881	7.85829563475662
Map3k7 - mRNA	7.6589637110744	7.62537219878781	7.93745047179109	7.85574903652054	7.61577684011701	8.03811667234143
Parp12 - mRNA	7.4388378967099	7.47650881287333	7.87789362711063	7.79537641854106	7.41141834161082	7.64544698609105
Irf9 - mRNA	7.47536377273501	7.79843690776069	7.89983617999131	7.77676074037371	7.56733648505925	7.71759677184688
Akt1 - mRNA	7.96446625804865	7.6533865749574	7.8723554435692	7.59743704092915	8.0274077379526	7.75921586104862
Psmb5 - mRNA	8.05343988787093	7.68086731137951	7.73873087943901	7.77676074037371	8.14052181800406	7.56949813285775
Mfng - mRNA	7.76814552196286	7.74736272316642	7.83867231731291	7.33440263509536	7.72074639971855	7.89609766746901
Pkm - mRNA	8.0220377887318	7.68086731137951	7.68919141863769	7.77676074037371	7.86513630905372	8.04374122153531
P4ha1 - mRNA	7.83793385211972	7.68086731137951	7.61817195531767	7.69319602373458	7.52448100609746	7.9510060085714
Ripk3 - mRNA	7.7931639819997	7.04040969806665	7.39688209042838	7.94737951198611	7.64274388771728	7.61554550037718
Pdk1 - mRNA	8.00785885356203	7.06147131359448	7.94801971350127	7.96393068824996	7.84785831762189	8.2524357931422
Tnfrsf10b - mRNA	7.89297521567768	7.23834907567856	7.66376882175778	7.80152864552266	8.001598551603	8.07703566163374
Selp - mRNA	6.87746221630636	8.02976245386714	8.52946773004619	9.96118531151114	7.48776922774093	9.42182096481549
Icam1 - mRNA	6.66800885067741	7.87181009409091	8.06430675134151	8.7579017131224	6.74583738068138	9.05492496002799
Sele - mRNA	4.30027706617692	8.102693976321	7.91607682099852	9.84685263603215	6.09730975118276	9.05770740069932
Il6 - mRNA	5.12744046931471	7.34526427959507	7.61153886298523	8.49865888645098	6.60210190321993	8.73160362984076
Tnfaip3 - mRNA	5.63148297465229	7.66719237448244	7.72650457710575	8.57606339013658	6.88785638555381	8.96292917594721
Ccl21a - mRNA	5.45460521256822	6.90714316720319	8.55734676262163	7.55436831903727	5.47281888627496	7.96292917594722
Cxcl1 - mRNA	4.43354359704039	5.95294685681631	7.38914644164878	7.87337893054233	6.19163713373091	8.42182096481549
Rrm2 - mRNA	7.18528454388699	7.36233779295401	7.56423314820687	7.65972131918349	7.3141211402559	6.20804167378375
Irf8 - mRNA	7.22259770235505	6.50753570849395	6.93745047179109	6.93623895438091	7.32248461319053	6.95697990961603
Prr5 - mRNA	7.70363276040813	6.6533865749574	6.99973475004543	7.04395277168116	7.48031342282189	7.03811667234143
Met - mRNA	6.98993694556477	6.8836841943792	7.19871578477182	7.25592857707227	7.25417859979962	7.0268013591136
Tmem173 - mRNA	7.04652047393114	6.8836841943792	7.19871578477182	7.42485758604086	7.11667507604969	7.09339910784262
Prkacb - mRNA	6.98993694556477	6.83558990617815	7.27625238524284	7.39261724904065	6.99638084233198	7.03811667234143
Myd88 - mRNA	7.01141667297522	6.83558990617815	7.0594409961697	7.39261724904065	7.06776547556874	7.46438142704353
Tap2 - mRNA	6.98993694556477	7.16240022244526	7.34184072687042	7.42485758604086	7.0477277223322	7.32351889120368
Prkx - mRNA	6.72112018713697	6.95294685681631	7.06915615100291	7.05429471590262	7.11667507604969	7.2572851928036
Pik3ca - mRNA	6.61286729648495	6.93022678031623	7.38136909105706	7.08488303573604	7.01713940249877	7.41315610368836
Entpd1 - mRNA	6.70363276040813	7.01903604727408	7.11677417123565	7.14418021941982	6.99638084233198	7.39566867695952
Chuk - mRNA	6.68593075867467	7.12287185825863	7.135389849403	7.24693979384502	6.943138821055	7.45596918722733
Relb - mRNA	6.56524927625221	6.8836841943792	7.29293112638947	7.40074512992405	6.8067196228284	7.52193244960569
Tapbp - mRNA	6.70363276040813	6.81092785194388	7.09791514398433	7.30005113030458	6.73334643649818	7.12557951359177
Parp9 - mRNA	6.68593075867467	6.83558990617815	7.46469747465595	7.50997419967881	6.91022419858226	6.94500726794995
Psmb9 - mRNA	6.74696019207223	7.29279685970094	7.65734255259835	7.7579017131224	7.25417859979962	7.04934392776469
Tap1 - mRNA	7.13398331518148	7.12287185825863	7.56423314820687	7.61151222614087	6.65604071033073	7.24757003797038
Ripk1 - mRNA	6.90832318001112	7.23834907567856	7.41984323887169	7.46417051006569	7.21877326366842	7.63802951452856
Parp4 - mRNA	7.10763198823453	7.32798628816324	7.52241297251224	7.69979875855883	7.32248461319053	7.52193244960569
Pck2 - mRNA	7.27681809335293	7.14277141569633	7.52946773004619	7.36795519480638	7.19163713373091	7.43899610862362
Brd4 - mRNA	7.24089851909799	7.2008743702599	7.32572106150714	7.61151222614087	7.16398079082804	7.63057370960952
Rela - mRNA	7.21644547537345	7.01903604727408	7.41223005476182	7.5616363195013	7.19163713373091	7.65282651645664
P4ha2 - mRNA	7.57489944628593	7.29279685970094	7.60487513270421	7.27373985318873	7.28873582183599	7.93898348032218
Tnks - mRNA	7.1978297972061	7.36233779295401	7.65734255259835	7.40074512992405	7.42701519666184	7.63802951452856
Ly96 - mRNA	7.26494399306464	7.44479995314599	7.70796862566832	7.61849865645698	7.20073934083816	7.84547159439904
Nfkb1 - mRNA	7.3684485688185	7.42868028778271	7.46469747465595	7.61151222614087	7.28017380833257	7.81947638586609
H2afx - mRNA	7.65441978592945	7.63944738399953	7.51532354772592	7.61849865645698	7.33906749738614	7.17766802474023
Ccnd3 - mRNA	7.53095609869833	7.39589035266504	7.41223005476182	7.2104139178199	7.65604071033073	7.26693536283732
Ptpn11 - mRNA	7.69480891002112	7.14277141569633	7.45731794429036	7.43280633915635	7.63604923514327	7.35099962762579
Apoe - mRNA	6.80551237442734	7.85983745242483	6.93745047179109	7.33440263509536	7.48031342282189	7.45596918722733
Srebf1 - mRNA	7.27089325939583	7.14277141569633	7.09791514398433	6.79537641854106	7.38770227263701	7.34189742051854
Irf3 - mRNA	7.17262924308096	7.21973339751121	7.20753963515883	6.90229162245757	7.18247713444543	7.32351889120368
Bad - mRNA	7.17897076995479	7.16240022244526	7.26784014542664	7.18239954165031	7.53890807673274	7.38684482657251
Got1 - mRNA	7.3628890434766	7.46074149701501	7.21630984478656	7.06456305135645	7.44244523723144	7.50572222242443
Cmklr1 - mRNA	6.76393327067594	7.21973339751121	7.38136909105706	6.8675262042969	7.37167216281806	7.07153967387888
Trp53 - mRNA	7.17897076995479	7.12287185825863	7.35778227073944	7.2104139178199	7.41923784607012	6.80630099711836
Hk1 - mRNA	7.15986194700708	7.32798628816324	7.12611203581498	7.06456305135645	7.13578389899739	7.09339910784262
Csf2rb - mRNA	6.3795037573275	7.01903604727408	6.8943817498992	7.15383038945354	6.45771199388475	7.81290373194261
Mxi1 - mRNA	6.51600575723236	6.68086731137951	6.81577191520283	6.85574903652054	6.50256622966902	7.50572222242443
Tnfsf18 - mRNA	6.33476544256221	6.83558990617815	7.41223005476182	7.04395277168116	6.92127938709126	8.36903355045605
Ccl2 - mRNA	6.58448549511512	6.2008743702599	7.25937856667845	7.06456305135645	7.17325860441606	7.80630099711836
Nos2 - mRNA	6.93853779305813	7.14277141569633	6.81577191520283	6.77050174990203	6.84205269594068	6.48106016819016
Mtor - mRNA	6.9827053763337	6.83558990617815	6.75687822614927	6.94737951198611	6.81859372311669	6.90848139192484
Bcl2l1 - mRNA	7.11426508056697	6.97531466984477	6.90527006604194	6.92501169895766	6.95394557601158	6.81947638586609
Nf1 - mRNA	6.3904748751485	6.8836841943792	6.84998763054075	7.02304378191818	6.53171257532853	7.0268013591136
Stat2 - mRNA	6.33476544256221	6.73430657034097	6.94801971350127	7.17293921240124	6.50256622966902	6.63802951452856
Uba7 - mRNA	6.17897076995479	7.01903604727408	7.17191572542811	7.28256370357574	6.69521130761141	6.54591131254013
Dtx3l - mRNA	6.50595209256844	6.97531466984477	7.31759318062374	7.21963244784928	6.5602817275253	6.83253253869154
Oas1a - mRNA	6.7297850482641	7.12287185825863	6.98953898293954	7.35127645365975	6.72074639971855	6.73855639048253
Samsn1 - mRNA	5.86964271184706	7.37921161151841	6.64440349689085	6.6664786853588	6.57435691273703	6.68197286211616
Csf1r - mRNA	5.91593636412099	7.2008743702599	6.68287764470549	6.69319602373458	6.73334643649818	6.3600447672288
Kras - mRNA	5.9310432565112	7.16240022244526	7.0594409961697	6.7579017131224	6.33079988140253	6.80630099711836
Sbno2 - mRNA	5.61286729648495	7.14277141569633	6.95851208731892	6.92501169895766	6.78267414886175	6.77958365874258
Tlr3 - mRNA	5.64986150396715	6.99734097617477	6.98953898293954	6.90229162245757	6.51721300563342	6.98063117768067
Birc3 - mRNA	5.77234551049214	6.23834907567856	6.81577191520283	6.71942756530776	6.3635898165202	7.22794123122145
Hif1a - mRNA	5.98993694556477	6.44479995314599	6.95851208731892	7.42485758604086	6.5602817275253	6.69632815509323
Itga1 - mRNA	5.9310432565112	6.73430657034097	7.24230505331951	7.08488303573604	6.15464292624871	7.2377890171778
Ifih1 - mRNA	5.88523956689808	6.70783435897978	7.17191572542811	7.19179823965256	6.07768094443382	6.90848139192484
Irf7 - mRNA	6.25297135139856	6.41237847545361	6.97927064748571	7.05429471590262	6.41141834161082	6.93293443564938
Tlr4 - mRNA	6.08754774219119	6.47650881287333	6.8834106320782	6.85574903652054	6.3141211402559	7.19798800911982
Nlrc5 - mRNA	4.10096825795351	4.76030177887392	5.75687822614927	5.96940581831611	4.13578389899739	4.89609766746901
Cxcl10 - mRNA	4.20406175091762	5.76030177887392	5.135389849403	6.95843470049511	4.28017380833257	4.89609766746901
Map3k8 - mRNA	4.51600575723236	6.16240022244526	5.8943817498992	6.05429471590262	4.84205269594068	6.46438142704353
Cxcl2 - mRNA	4.10096825795351	5.34526427959507	5.63134734406541	5.50997419967881	4.41141834161082	6.57727548344947
Hdc - mRNA	4.25297135139856	4.95294685681631	5.82726755404066	6.05429471590262	4.79474698116233	6.08251079169989
Cd14 - mRNA	4.73839817856881	5.41237847545361	5.65734255259835	5.96940581831611	4.97531922680415	6.41315610368836
Aph1b - mRNA	4.34608075579005	5.41237847545361	5.20753963515883	5.01247454020799	5.41141834161082	5.7930041745049
E2f3 - mRNA	4.3904748751485	5.76030177887392	4.93745047179109	5.31732912173642	4.93225050491226	5.3600447672288
Taf3 - mRNA	4.34608075579005	5.34526427959507	4.84998763054075	5.28256370357574	4.84205269594068	5.12557951359177
Snai1 - mRNA	5.01850609776154	5.99734097617477	5.4349501312619	5.59743704092915	4.5882961036949	5.56167862839845
Trim21 - mRNA	4.86964271184706	6.04040969806665	5.52241297251224	5.65293215352085	5.13578389899739	5.20804167378375
Reln - mRNA	4.83793385211972	5.90714316720319	5.46469747465595	5.47960055063529	5.20978448044117	5.65282651645664
Mlh1 - mRNA	5.12744046931471	5.47650881287333	5.34184072687042	5.47960055063529	5.3141211402559	5.20804167378375
Vhl - mRNA	5.04652047393114	5.59680304659104	5.20753963515883	5.24693979384502	5.05778138699612	5.32351889120368
Ticam1 - mRNA	4.98993694556477	5.81092785194388	5.20753963515883	5.2104139178199	5.44244523723144	5.46438142704353
Map3k12 - mRNA	5.22872380515189	5.70783435897978	5.40457648221838	5.44857365501467	5.37970948188348	5.62307917306259
Rad50 - mRNA	4.96079059990525	5.47650881287333	5.73263067990259	5.59743704092915	5.09730975118276	5.59270552401907
Hdac4 - mRNA	4.66800885067741	5.47650881287333	5.57790808510395	5.31732912173642	5.09730975118276	5.62307917306259
Fgfr1 - mRNA	4.47536377273501	5.53790935753747	5.30941924917804	5.47960055063529	5.17325860441606	5.49754829097873
Ripk2 - mRNA	5.04652047393114	4.85983745242483	5.52241297251224	5.50997419967881	4.5882961036949	5.7930041745049
Tnfrsf11a - mRNA	4.3904748751485	5.27487495170368	5.30941924917804	5.53972154307286	4.53171257532853	5.73855639048253
Nfkbie - mRNA	5.10096825795351	4.76030177887392	5.80418394092762	5.99110088941543	5.3472880041911	5.73855639048253
Traf1 - mRNA	4.83793385211972	4.65338657495741	5.82726755404066	5.96940581831611	5.01713940249877	5.62307917306259
Herc6 - mRNA	4.63148297465229	5.27487495170368	6.18983763342537	5.87920800934453	5.28017380833257	4.99231298272831
Rictor - mRNA	4.59400826923363	5.59680304659104	6.01991263198306	5.62545141709875	4.64274388771728	5.4304340951202
Vegfa - mRNA	4.59400826923363	4.53790935753747	4.65734255259835	4.56886788873238	4.79474698116233	5.3600447672288
Fosl1 - mRNA	4.04652047393114	4.85983745242483	4.80418394092762	5.01247454020799	4.74583738068138	4.68197286211616
Bid - mRNA	4.20406175091762	4.65338657495741	4.65734255259835	4.83190229456617	4.69521130761141	4.68197286211616
Cxcl13 - mRNA	4.15343567784765	4.85983745242483	4.8943817498992	4.78299269408523	5.24540839017189	4.99231298272831
Fadd - mRNA	4.555534121419	4.65338657495741	4.80418394092762	5.09493670039997	5.17325860441606	4.62307917306259
Fas - mRNA	4.25297135139856	5.2008743702599	5.17191572542811	4.44857365501467	4.13578389899739	5.39566867695952
Hdac3 - mRNA	4.77234551049214	5.59680304659104	4.49384382031547	4.50997419967881	4.88785638555381	4.84547159439904
Cd68 - mRNA	4.70363276040813	5.53790935753747	5.09791514398433	4.83190229456617	4.93225050491226	4.49754829097873
Bambi - mRNA	4.51600575723236	5.53790935753747	4.84998763054075	4.78299269408523	4.69521130761141	4.56167862839845
Vegfb - mRNA	4.70363276040813	5.12287185825863	4.37354958659776	5.2104139178199	4.64274388771728	4.99231298272831
Il15 - mRNA	4.20406175091762	5.12287185825863	4.55042734868184	4.62545141709875	4.64274388771728	4.94500726794995
Bcat1 - mRNA	4.34608075579005	5.27487495170368	4.55042734868184	4.67989920112112	4.69521130761141	4.68197286211616
Il10ra - mRNA	4.3904748751485	5.2008743702599	4.4349501312619	4.62545141709875	4.47281888627496	4.68197286211616
Cd244 - mRNA	4.77234551049214	5.85983745242483	4.84998763054075	5.2104139178199	4.3472880041911	4.3600447672288
Pfkm - mRNA	4.66800885067741	5.81092785194388	4.4349501312619	4.96940581831611	4.53171257532853	4.62307917306259
Pgpep1 - mRNA	5.07400121035325	5.99734097617477	4.84998763054075	4.92501169895766	4.79474698116233	5.24757003797038
Kif2c - mRNA	4.96079059990525	5.6533865749574	5.37354958659776	5.2104139178199	5.24540839017189	4.7930041745049
Ube2t - mRNA	5.01850609776154	5.6533865749574	4.97927064748571	4.92501169895766	5.01713940249877	4.89609766746901
Cd274 - mRNA	3.98993694556477	5.59680304659104	5.4349501312619	5.87920800934453	4.41141834161082	5.24757003797038
Chd9 - mRNA	4.25297135139856	5.59680304659104	5.4349501312619	5.47960055063529	4.69521130761141	5.24757003797038
Siglecf - mRNA	4.04652047393114	5.70783435897978	5.30941924917804	5.53972154307286	5.01713940249877	5.39566867695952
H2-Q2 - mRNA	3.80551237442734	5.70783435897978	5.34184072687042	5.44857365501467	5.5882961036949	4.56167862839845
Ms4a1 - mRNA	3.80551237442734	5.41237847545361	5.37354958659776	5.44857365501467	5.3141211402559	4.62307917306259
Ror2 - mRNA	4.04652047393114	5.41237847545361	5.40457648221838	5.50997419967881	5.69521130761141	4.7930041745049
Trat1 - mRNA	4.10096825795351	5.70783435897978	5.57790808510395	5.65293215352085	5.44244523723144	4.62307917306259
Il22ra1 - mRNA	4.30027706617692	5.59680304659104	5.24230505331951	5.41686479528733	5.05778138699612	4.20804167378375
Blm - mRNA	4.30027706617692	5.53790935753747	5.01991263198306	5.31732912173642	5.20978448044117	4.56167862839845
Itgam - mRNA	4.04652047393114	6.08222987376128	5.20753963515883	5.73236662101526	5.09730975118276	4.89609766746901
Sfrp1 - mRNA	3.98993694556477	5.70783435897978	5.135389849403	5.41686479528733	5.13578389899739	4.89609766746901
Ifna1 - mRNA	4.30027706617692	5.59680304659104	5.40457648221838	5.41686479528733	5.09730975118276	4.62307917306259
Oasl1 - mRNA	4.25297135139856	5.53790935753747	5.52241297251224	5.44857365501467	5.05778138699612	4.84547159439904
Wdr76 - mRNA	4.47536377273501	5.59680304659104	5.60487513270421	5.13446506458661	4.84205269594068	4.7930041745049
Hells - mRNA	4.555534121419	5.59680304659104	5.78072496810363	5.44857365501467	5.05778138699612	4.73855639048253
H2-Ob - mRNA	4.47536377273501	5.2008743702599	5.4349501312619	5.05429471590262	4.93225050491226	5.03811667234143
Neil1 - mRNA	4.66800885067741	5.59680304659104	5.4349501312619	5.31732912173642	4.79474698116233	4.89609766746901
Tyms - mRNA	4.73839817856881	5.53790935753747	5.30941924917804	5.24693979384502	4.97531922680415	5.03811667234143
Brca1 - mRNA	4.77234551049214	5.04040969806665	5.27625238524284	5.65293215352085	5.09730975118276	4.56167862839845
Ifit1 - mRNA	4.3904748751485	4.95294685681631	5.4349501312619	5.92501169895766	4.88785638555381	4.89609766746901
Clec7a - mRNA	4.30027706617692	5.12287185825863	5.27625238524284	5.67989920112112	5.13578389899739	5.12557951359177
Olr1 - mRNA	3.73839817856881	5.2008743702599	5.27625238524284	5.90229162245757	5.3141211402559	5.1673996892864
Klrg1 - mRNA	3.80551237442734	5.76030177887392	5.46469747465595	5.78299269408523	5.72074639971855	5.24757003797038
Kir3dl2 - mRNA	3.59400826923363	5.81092785194388	5.30941924917804	5.73236662101526	5.74583738068138	5.32351889120368
Cxcl3 - mRNA	3.80551237442734	5.90714316720319	5.0594409961697	5.44857365501467	5.53171257532853	5.1673996892864
Lag3 - mRNA	3.59400826923363	5.95294685681631	5.30941924917804	5.7579017131224	5.41141834161082	4.84547159439904
Ptprc - mRNA	3.34608075579005	5.2008743702599	5.65734255259835	5.01247454020799	5.5602817275253	4.99231298272831
Il1b - mRNA	3.15343567784765	4.95294685681631	5.30941924917804	5.50997419967881	5.50256622966902	4.84547159439904
Col11a1 - mRNA	3.34608075579005	4.95294685681631	5.4349501312619	5.28256370357574	5.64274388771728	4.7930041745049
Il18 - mRNA	3.34608075579005	5.70783435897978	5.46469747465595	5.31732912173642	5.24540839017189	4.7930041745049
Fpr1 - mRNA	3.43354359704039	5.6533865749574	5.49384382031547	5.24693979384502	5.09730975118276	5.1673996892864
H2-Q10 - mRNA	3.51600575723236	5.59680304659104	5.55042734868184	5.59743704092915	5.09730975118276	5.03811667234143
Gpr160 - mRNA	2.80551237442734	5.85983745242483	5.37354958659776	5.13446506458661	5.41141834161082	4.99231298272831
Angpt1 - mRNA	3.25297135139856	5.90714316720319	5.80418394092762	5.35127645365975	5.24540839017189	4.3600447672288
Fgf9 - mRNA	3.51600575723236	4.95294685681631	5.20753963515883	4.78299269408523	5.24540839017189	4.28604418578502
Dkk1 - mRNA	3.59400826923363	5.27487495170368	4.49384382031547	4.67989920112112	5.17325860441606	4.28604418578502
Lilrb4a - mRNA	3.51600575723236	4.85983745242483	4.80418394092762	4.56886788873238	5.24540839017189	4.49754829097873
Ctss - mRNA	3.80551237442734	4.85983745242483	4.75687822614927	4.38444331759495	4.88785638555381	4.56167862839845
Tbxas1 - mRNA	3.98993694556477	5.6533865749574	5.135389849403	4.50997419967881	5.3141211402559	4.73855639048253
Il7r - mRNA	4.04652047393114	5.27487495170368	5.0594409961697	4.92501169895766	5.20978448044117	4.20804167378375
Tnfrsf8 - mRNA	4.20406175091762	5.27487495170368	4.75687822614927	4.87920800934453	5.13578389899739	4.73855639048253
Cdc25c - mRNA	3.9310432565112	5.2008743702599	4.60487513270421	5.01247454020799	5.05778138699612	4.4304340951202
Cxcl16 - mRNA	3.86964271184706	5.27487495170368	4.65734255259835	4.96940581831611	4.74583738068138	4.84547159439904
Socs1 - mRNA	3.86964271184706	5.2008743702599	4.84998763054075	4.83190229456617	4.88785638555381	4.99231298272831
Ccl6 - mRNA	3.43354359704039	5.53790935753747	4.65734255259835	4.92501169895766	4.88785638555381	4.56167862839845
Ido1 - mRNA	3.51600575723236	5.59680304659104	4.93745047179109	4.73236662101526	5.05778138699612	4.7930041745049
Ltb - mRNA	3.51600575723236	4.53790935753747	5.24230505331951	5.44857365501467	5.17325860441606	4.28604418578502
Il11 - mRNA	3.66800885067741	4.76030177887392	5.24230505331951	5.50997419967881	5.13578389899739	4.56167862839845
Trem2 - mRNA	3.80551237442734	4.65338657495741	5.24230505331951	5.28256370357574	5.17325860441606	4.3600447672288
Tlr7 - mRNA	4.15343567784765	4.65338657495741	4.65734255259835	5.31732912173642	5.37970948188348	4.3600447672288
Spp1 - mRNA	4.04652047393114	4.76030177887392	4.75687822614927	5.13446506458661	5.24540839017189	4.20804167378375
A2m - mRNA	3.66800885067741	4.41237847545361	4.8943817498992	5.09493670039997	5.24540839017189	3.94500726794995
Ppargc1b - mRNA	3.86964271184706	5.04040969806665	4.93745047179109	5.28256370357574	5.28017380833257	3.94500726794995
Il33 - mRNA	3.80551237442734	4.85983745242483	4.80418394092762	5.13446506458661	4.88785638555381	4.03811667234143
Dtx4 - mRNA	3.9310432565112	5.04040969806665	5.0594409961697	5.38444331759495	5.28017380833257	4.68197286211616
Tnfsf13b - mRNA	3.80551237442734	5.12287185825863	5.17191572542811	5.28256370357574	5.20978448044117	4.89609766746901
Cblc - mRNA	3.80551237442734	4.53790935753747	5.27625238524284	5.17293921240124	4.93225050491226	4.89609766746901
Ccl19 - mRNA	3.86964271184706	4.76030177887392	4.97927064748571	5.09493670039997	5.05778138699612	4.94500726794995
Tlr2 - mRNA	3.59400826923363	5.2008743702599	5.0594409961697	5.2104139178199	4.47281888627496	4.4304340951202
Sfrp4 - mRNA	3.66800885067741	4.76030177887392	5.09791514398433	5.31732912173642	4.5882961036949	4.20804167378375
Tnfrsf25 - mRNA	4.20406175091762	5.12287185825863	4.97927064748571	5.38444331759495	4.64274388771728	4.56167862839845
Sox2 - mRNA	3.98993694556477	4.85983745242483	5.27625238524284	5.28256370357574	4.41141834161082	4.84547159439904
Pdgfrb - mRNA	5.97543737586966	4.12287185825863	4.80418394092762	4.67989920112112	6.86513630905372	4.68197286211616
Loxl2 - mRNA	5.63148297465229	4.27487495170367	4.84998763054075	4.17293921240124	6.22770638843843	4.68197286211616
Hk2 - mRNA	4.77234551049214	4.76030177887392	4.24230505331951	4.67989920112112	5.47281888627496	4.03811667234143
Axl - mRNA	5.12744046931471	4.76030177887392	4.80418394092762	4.96940581831611	5.84205269594068	3.3600447672288
Adora2a - mRNA	6.16625971820523	5.47650881287333	5.75687822614927	4.83190229456617	5.97531922680415	6.28604418578502
Tnfrsf9 - mRNA	6.22872380515189	4.85983745242483	4.84998763054075	5.35127645365975	5.24540839017189	5.99231298272831
Eif2b4 - mRNA	5.17897076995479	5.27487495170368	5.0594409961697	5.50997419967881	5.69521130761141	5.28604418578502
Pias4 - mRNA	5.41216994624782	5.04040969806665	5.30941924917804	5.47960055063529	5.50256622966902	5.03811667234143
Tnfrsf14 - mRNA	5.3904748751485	4.65338657495741	5.55042734868184	5.24693979384502	5.53171257532853	5.28604418578502
Cmtm4 - mRNA	5.27681809335293	5.27487495170368	5.49384382031547	5.2104139178199	5.61577684011701	5.65282651645664
Melk - mRNA	5.12744046931471	5.41237847545361	5.0594409961697	5.41686479528733	4.97531922680415	3.94500726794995
Ccne1 - mRNA	5.22872380515189	5.70783435897978	5.49384382031547	5.13446506458661	5.3141211402559	4.28604418578502
Cep55 - mRNA	5.07400121035325	5.81092785194388	5.70796862566832	5.94737951198611	5.3472880041911	4.12557951359177
Mgmt - mRNA	5.32336067928996	5.53790935753747	5.0594409961697	5.59743704092915	5.3472880041911	4.68197286211616
Anln - mRNA	5.34608075579005	5.76030177887392	5.37354958659776	5.87920800934453	5.24540839017189	4.68197286211616
Tbx21 - mRNA	4.04652047393114	4.85983745242483	5.93745047179109	5.92501169895766	5.93225050491226	4.56167862839845
Trem1 - mRNA	4.3904748751485	4.95294685681631	5.46469747465595	5.62545141709875	5.91022419858226	4.94500726794995
Mlana - mRNA	4.63148297465229	4.85983745242483	5.27625238524284	5.31732912173642	6.03760350505849	4.73855639048253
Ccl8 - mRNA	3.98993694556477	5.04040969806665	5.09791514398433	5.59743704092915	5.88785638555381	4.84547159439904
Tlr1 - mRNA	3.9310432565112	4.95294685681631	5.4349501312619	5.38444331759495	5.53171257532853	4.62307917306259
Fbp1 - mRNA	4.04652047393114	4.85983745242483	5.20753963515883	5.35127645365975	5.72074639971855	4.68197286211616
Brca2 - mRNA	4.47536377273501	5.90714316720319	5.135389849403	6.24693979384502	5.69521130761141	5.28604418578502
Il1r2 - mRNA	4.34608075579005	5.99734097617477	5.27625238524284	6.05429471590262	5.91022419858226	5.03811667234143
Brd3 - mRNA	4.9310432565112	5.81092785194388	5.09791514398433	5.41686479528733	5.91022419858226	5.12557951359177
Lyz1 - mRNA	4.63148297465229	5.59680304659104	5.4349501312619	5.41686479528733	5.53171257532853	5.24757003797038
Exo1 - mRNA	4.77234551049214	5.53790935753747	5.24230505331951	5.67989920112112	5.24540839017189	4.99231298272831
Icos - mRNA	4.20406175091762	5.34526427959507	5.40457648221838	5.17293921240124	5.79474698116233	5.24757003797038
Spib - mRNA	3.98993694556477	5.70783435897978	5.55042734868184	5.28256370357574	5.5602817275253	5.12557951359177
Cd86 - mRNA	4.15343567784765	5.70783435897978	5.20753963515883	5.24693979384502	5.5602817275253	5.03811667234143
Cd163 - mRNA	3.98993694556477	5.59680304659104	5.68287764470549	5.70637141248232	5.41141834161082	5.1673996892864
Ccl4 - mRNA	4.15343567784765	5.34526427959507	5.49384382031547	5.7579017131224	5.44244523723144	4.99231298272831
Pik3cg - mRNA	4.47536377273501	5.34526427959507	5.68287764470549	5.67989920112112	5.53171257532853	5.12557951359177
Mx1 - mRNA	4.25297135139856	5.34526427959507	5.68287764470549	5.44857365501467	5.28017380833257	5.03811667234143
Tnfsf9 - mRNA	4.15343567784765	6.16240022244526	5.78072496810363	5.65293215352085	6.01713940249877	4.94500726794995
Cd28 - mRNA	4.04652047393114	5.81092785194388	5.52241297251224	5.62545141709875	5.84205269594068	4.7930041745049
Clec4e - mRNA	4.20406175091762	6.04040969806665	5.68287764470549	5.50997419967881	5.74583738068138	4.7930041745049
Ncr1 - mRNA	4.25297135139856	6.16240022244526	5.70796862566832	5.53972154307286	5.53171257532853	5.32351889120368
Cdh2 - mRNA	4.34608075579005	5.81092785194388	5.57790808510395	5.56886788873238	5.37970948188348	5.28604418578502
Cxcr3 - mRNA	4.10096825795351	5.81092785194388	5.27625238524284	5.78299269408523	5.66921609907847	5.08251079169989
Slamf7 - mRNA	3.9310432565112	5.76030177887392	5.70796862566832	5.7579017131224	5.84205269594068	5.08251079169989
Fgf18 - mRNA	4.15343567784765	5.76030177887392	5.63134734406541	5.85574903652054	5.77049943491565	5.39566867695952
Cdkn1c - mRNA	4.51600575723236	5.2008743702599	5.70796862566832	6.05429471590262	5.53171257532853	5.59270552401907
Fzd8 - mRNA	4.77234551049214	5.47650881287333	5.75687822614927	5.8076547483195	5.99638084233198	5.39566867695952
Cxcl11 - mRNA	4.70363276040813	5.99734097617477	6.0594409961697	5.67989920112112	5.47281888627496	5.20804167378375
Aldoc - mRNA	4.47536377273501	6.04040969806665	5.65734255259835	5.87920800934453	5.50256622966902	4.99231298272831
Tslp - mRNA	4.47536377273501	5.90714316720319	5.84998763054075	5.53972154307286	5.47281888627496	4.89609766746901
Tlr9 - mRNA	4.47536377273501	5.85983745242483	5.99973475004543	5.85574903652054	5.53171257532853	5.03811667234143
H2-Aa - mRNA	4.51600575723236	5.99734097617477	5.99973475004543	5.85574903652054	5.61577684011701	4.84547159439904
Arg2 - mRNA	4.15343567784765	6.37921161151841	6.0594409961697	5.8076547483195	5.50256622966902	5.56167862839845
Bbc3 - mRNA	4.51600575723236	6.3104988614344	5.55042734868184	5.94737951198611	5.84205269594068	5.32351889120368
Cenpf - mRNA	4.51600575723236	6.23834907567856	5.60487513270421	5.90229162245757	5.66921609907847	5.12557951359177
C1qb - mRNA	4.43354359704039	6.23834907567856	5.8723554435692	5.92501169895766	5.77049943491565	5.4304340951202
Brip1 - mRNA	4.34608075579005	6.12287185825863	5.8943817498992	5.94737951198611	5.64274388771728	5.1673996892864
Rad51 - mRNA	5.49582787529473	6.27487495170368	6.24230505331951	5.96940581831611	5.77049943491565	5.28604418578502
Cdc20 - mRNA	5.86964271184706	6.2008743702599	6.01991263198306	5.90229162245757	5.81859372311669	5.20804167378375
Mre11a - mRNA	5.75547169192775	5.99734097617477	5.97927064748571	5.50997419967881	5.84205269594068	5.68197286211616
Dnmt1 - mRNA	5.80551237442734	5.95294685681631	6.20753963515883	5.73236662101526	5.91022419858226	5.46438142704353
Gpsm3 - mRNA	5.61286729648495	6.27487495170368	5.99973475004543	5.90229162245757	5.5602817275253	5.81947638586609
Bcl2 - mRNA	5.51600575723236	6.08222987376128	5.99973475004543	5.87920800934453	5.5602817275253	5.4304340951202
Deptor - mRNA	5.30027706617692	6.04040969806665	5.99973475004543	5.7579017131224	5.66921609907847	5.71054201431293
Tgfb3 - mRNA	5.04652047393114	5.90714316720319	5.63134734406541	5.24693979384502	6.57435691273703	5.1673996892864
Hmga1 - mRNA	5.34608075579005	5.47650881287333	5.0594409961697	5.7579017131224	5.77049943491565	5.71054201431293
Cd40 - mRNA	5.47536377273501	5.76030177887392	5.20753963515883	5.41686479528733	5.61577684011701	5.24757003797038
Itpk1 - mRNA	5.85387539598874	6.04040969806665	5.57790808510395	5.47960055063529	5.5602817275253	5.39566867695952
Ezh2 - mRNA	5.45460521256822	5.47650881287333	5.8943817498992	5.94737951198611	5.72074639971855	5.03811667234143
Cd1d1 - mRNA	5.20406175091762	5.70783435897978	5.91607682099852	5.87920800934453	5.69521130761141	5.1673996892864
Pik3r2 - mRNA	5.555534121419	5.59680304659104	5.60487513270421	5.85574903652054	5.53171257532853	5.56167862839845
Pms2 - mRNA	5.07400121035325	5.81092785194388	5.82726755404066	5.70637141248232	5.72074639971855	5.49754829097873
Csf1 - mRNA	5.07400121035325	5.59680304659104	5.84998763054075	5.70637141248232	5.50256622966902	5.39566867695952
Msh2 - mRNA	5.22872380515189	5.53790935753747	5.75687822614927	5.7579017131224	5.53171257532853	5.52996976867111
Col6a3 - mRNA	7.23482400468831	5.81092785194388	5.40457648221838	5.73236662101526	7.8067196228284	5.08251079169989
Olfml2b - mRNA	7.75547169192775	6.76030177887392	6.59145461694189	5.78299269408523	7.69521130761141	5.65282651645664
Thy1 - mRNA	6.95341106953966	6.34526427959507	6.22502706188767	5.62545141709875	7.56733648505925	5.71054201431293
Pold1 - mRNA	6.03258128297326	6.16240022244526	6.30941924917804	6.65293215352085	6.29724732169151	5.39566867695952
Sfxn1 - mRNA	6.33476544256221	6.41237847545361	6.49384382031547	6.28256370357574	6.22770638843843	5.73855639048253
Syk - mRNA	6.52598984580498	6.27487495170368	6.41984323887169	6.13446506458661	6.11667507604969	5.84547159439904
Rptor - mRNA	6.24089851909799	6.41237847545361	6.38914644164878	6.07475881846234	6.3956510257525	6.03811667234143
Ptcd2 - mRNA	6.27681809335293	6.6533865749574	6.47934425062036	6.36795519480638	6.24540839017189	6.08251079169989
Kit - mRNA	6.46502182851355	5.81092785194388	5.80418394092762	6.28256370357574	5.91022419858226	6.03811667234143
Cdk2 - mRNA	6.22872380515189	6.08222987376128	5.99973475004543	6.22879244713476	6.50256622966902	6.28604418578502
Il16 - mRNA	6.57489944628593	5.47650881287333	6.30941924917804	6.17293921240124	6.3956510257525	5.81947638586609
Slc7a5 - mRNA	6.63148297465229	6.08222987376128	5.8723554435692	6.28256370357574	6.66921609907847	5.49754829097873
Ccnd2 - mRNA	6.64986150396715	5.85983745242483	6.46469747465595	6.58322318170945	7.23658453978488	5.7930041745049
Gpc4 - mRNA	6.21644547537345	6.41237847545361	6.46469747465595	6.24693979384502	6.99638084233198	6.06048448536989
Cdkn2b - mRNA	7.21026690044433	6.12287185825863	6.63134734406541	5.99110088941543	6.75822110513721	6.87100668650618
Slc1a5 - mRNA	7.08754774219119	6.08222987376128	6.99973475004543	7.06456305135645	6.943138821055	6.54591131254013
Rpl23 - mRNA	6.69480891002112	6.23834907567856	6.56423314820687	6.58322318170945	6.28017380833257	6.87100668650618
Msh6 - mRNA	6.53590531467006	6.27487495170368	6.72035235012415	6.69319602373458	6.42701519666184	6.1673996892864
Bax - mRNA	6.99713244696898	6.41237847545361	6.49384382031547	7.04395277168116	6.5882961036949	6.24757003797038
Fcgr2b - mRNA	5.01850609776154	6.78583687098105	6.135389849403	5.85574903652054	6.03760350505849	5.65282651645664
Tnfsf13 - mRNA	5.07400121035325	7.04040969806665	6.30941924917804	6.44857365501467	6.29724732169151	6.46438142704353
Tymp - mRNA	5.30027706617692	6.81092785194388	6.32572106150714	6.26486170184228	6.01713940249877	6.22794123122145
Map3k5 - mRNA	6.03258128297326	6.78583687098105	6.09791514398433	5.8076547483195	6.13578389899739	6.24757003797038
Tgfb2 - mRNA	6.06032627345617	6.41237847545361	5.8943817498992	5.53972154307286	6.72074639971855	6.3600447672288
Ghr - mRNA	5.78902425163877	6.41237847545361	6.135389849403	5.85574903652054	6.3141211402559	7.01539659584135
Axin1 - mRNA	5.68593075867467	6.23834907567856	5.95851208731892	5.7579017131224	5.93225050491226	6.30490321303634
H2-M3 - mRNA	5.9310432565112	6.16240022244526	5.97927064748571	6.09493670039997	5.74583738068138	6.56167862839845
Casp1 - mRNA	4.51600575723236	5.47650881287333	6.30941924917804	6.15383038945354	5.61577684011701	6.20804167378375
Rasal1 - mRNA	4.77234551049214	6.23834907567856	5.93745047179109	6.17293921240124	6.22770638843843	6.22794123122145
Zc3h12a - mRNA	4.59400826923363	6.12287185825863	6.18983763342537	6.26486170184228	5.88785638555381	6.52996976867111
Tnfrsf1b - mRNA	5.17897076995479	6.37921161151841	6.135389849403	6.44857365501467	5.53171257532853	5.81947638586609
Gbp3 - mRNA	5.20406175091762	6.23834907567856	6.29293112638947	6.69319602373458	5.37970948188348	5.68197286211616
Il18bp - mRNA	5.07400121035325	5.76030177887392	6.27625238524284	6.31732912173642	6.01713940249877	5.84547159439904
H2-Ab1 - mRNA	5.12744046931471	5.41237847545361	6.29293112638947	6.36795519480638	6.07768094443382	5.71054201431293
Ulbp1 - mRNA	5.07400121035325	6.16240022244526	6.07880632103663	6.33440263509536	5.93225050491226	5.49754829097873
Fut4 - mRNA	5.12744046931471	5.81092785194388	5.97927064748571	6.33440263509536	6.19163713373091	5.56167862839845
Lck - mRNA	4.98993694556477	5.76030177887392	5.93745047179109	6.2104139178199	5.93225050491226	5.56167862839845
Vsir - mRNA	6.06032627345617	5.12287185825863	6.27625238524284	6.33440263509536	5.28017380833257	6.44750760847914
Plod2 - mRNA	5.68593075867467	5.27487495170368	5.84998763054075	5.83190229456617	5.69521130761141	6.1466411291196
Nfkb2 - mRNA	5.63148297465229	5.12287185825863	6.20753963515883	6.31732912173642	5.72074639971855	6.01539659584135
Cdk6 - mRNA	5.45460521256822	5.59680304659104	5.78072496810363	5.83190229456617	5.09730975118276	6.1673996892864
Rps6kb1 - mRNA	5.15343567784765	5.99734097617477	6.34184072687042	6.26486170184228	5.41141834161082	6.18786379184612
Mdm2 - mRNA	5.34608075579005	6.04040969806665	6.29293112638947	5.96940581831611	5.66921609907847	6.28604418578502
Nfil3 - mRNA	5.25297135139856	5.59680304659104	5.95851208731892	5.70637141248232	5.74583738068138	6.46438142704353
Ikbkb - mRNA	5.41216994624782	5.99734097617477	5.75687822614927	5.90229162245757	5.91022419858226	5.96885400990432
Tnfsf12 - mRNA	6.41216994624782	7.04040969806665	6.4349501312619	6.73236662101526	6.53171257532853	6.84547159439904
Ikbkg - mRNA	6.10096825795351	6.81092785194388	6.53648815772396	6.41686479528733	6.11667507604969	6.49754829097873
Arid1a - mRNA	6.34608075579005	6.62537219878781	6.29293112638947	6.43280633915635	6.13578389899739	6.51385010330783
Gls - mRNA	5.94599359797717	6.76030177887392	6.17191572542811	6.56886788873238	6.41141834161082	7.24757003797038
Rb1 - mRNA	5.66800885067741	6.99734097617477	6.46469747465595	6.33440263509536	5.95394557601158	7.56949813285775
Eif2ak2 - mRNA	5.66800885067741	6.68086731137951	7.01991263198306	7.35127645365975	5.69521130761141	6.34189742051854
Ifit3 - mRNA	5.3684485688185	6.6533865749574	6.92680322759158	7.16341643828273	6.19163713373091	6.1466411291196
4930578C19Rik - mRNA	5.83793385211972	6.62537219878781	6.8723554435692	6.7579017131224	6.45771199388475	6.18786379184612
Ifit2 - mRNA	5.53590531467006	6.56765670093152	6.52241297251224	6.83190229456617	5.88785638555381	5.96885400990432
Sirpa - mRNA	6.00429223854184	6.53790935753747	6.0594409961697	7.02304378191818	6.19163713373091	5.96885400990432
Psmb10 - mRNA	6.01850609776154	6.23834907567856	6.34184072687042	6.38444331759495	5.74583738068138	5.94500726794995
Epm2aip1 - mRNA	5.78902425163877	5.76030177887392	6.22502706188767	6.43280633915635	5.95394557601158	6.12557951359177
Casp9 - mRNA	5.82181418675644	6.12287185825863	6.22502706188767	6.26486170184228	6.11667507604969	6.24757003797038
Hdac5 - mRNA	6.10096825795351	6.12287185825863	6.56423314820687	6.09493670039997	6.29724732169151	6.60797228067238
Kat2b - mRNA	5.72112018713697	5.95294685681631	6.68287764470549	6.55436831903727	5.99638084233198	6.62307917306259
Nbn - mRNA	5.94599359797717	6.27487495170368	6.47934425062036	6.59743704092915	6.15464292624871	6.41315610368836
Pten - mRNA	5.45460521256822	6.2008743702599	6.37354958659776	6.50997419967881	5.37970948188348	6.73855639048253
Tgfbr1 - mRNA	5.57489944628593	6.3104988614344	6.46469747465595	6.4948673072886	5.99638084233198	6.96885400990432
Dusp2 - mRNA	5.01850609776154	6.34526427959507	6.29293112638947	6.65293215352085	5.84205269594068	6.88360672328581
Jak2 - mRNA	5.25297135139856	6.37921161151841	6.27625238524284	6.53972154307286	6.03760350505849	6.4304340951202
Srp54a - mRNA	5.53590531467006	6.37921161151841	6.29293112638947	6.44857365501467	6.17325860441606	6.10420586279921
Maml2 - mRNA	5.3904748751485	6.3104988614344	6.07880632103663	6.22879244713476	5.95394557601158	6.24757003797038
Rbl2 - mRNA	5.3684485688185	5.85983745242483	6.47934425062036	6.36795519480638	6.3956510257525	6.1466411291196
Bmp2 - mRNA	5.07400121035325	6.16240022244526	6.44990047272787	6.17293921240124	6.09730975118276	6.48106016819016
Cx3cl1 - mRNA	5.01850609776154	5.99734097617477	6.50819911329254	6.52492454114478	6.33079988140253	6.39566867695952
Cxcl9 - mRNA	6.01850609776154	6.59680304659104	6.91607682099852	8.17293921240124	4.79474698116233	6.18786379184612
Tnfsf10 - mRNA	5.83793385211972	7.42868028778271	7.14460837943237	7.23789465424201	6.22770638843843	7.32351889120368
Ifi203 - mRNA	5.66800885067741	7.2008743702599	7.46469747465595	7.43280633915635	6.15464292624871	7.63057370960952
Rock1 - mRNA	5.53590531467006	6.62537219878781	6.52241297251224	7.17293921240124	5.81859372311669	6.88360672328581
Vcam1 - mRNA	5.12744046931471	6.70783435897978	6.93745047179109	7.78299269408523	6.01713940249877	6.94500726794995
Rsad2 - mRNA	5.555534121419	6.68086731137951	7.2336919230148	7.47960055063529	5.84205269594068	7.3600447672288
