# Supplementary material for: Tumor endothelial cell autophagy is a key vascular‐immune checkpoint in melanoma
Source: EMBO Mol Med. 2023 Nov 27;15(12):e18028. doi: 10.15252/emmm.202318028 (PMC10701618; doi:10.15252/emmm.202318028)
Supplement: Supplementary file 8 — Source Data for Figure 3 [file EMMM-15-e18028-s010.zip › figure_3_raw_data/3b,c/Nanostring_analysis_from_nSolver_4/WT_vs_KO_2022-10-05_07-45/results/QC/QC_module_-_Mean.Var.normalized.counts.csv]

	Average-normalized count	Variance-normalized count
Vtcn1 - mRNA	4.39501434320774	0.59743263405235
Ifit2 - mRNA	6.21909794635635	0.245623510198431
Il1rn - mRNA	3.71696366034185	0.094224418543315
Eno1 - mRNA	10.7383123652599	0.0912109454227463
Gzme - mRNA	3.79419708048189	0.377673778672262
Map3k5 - mRNA	6.18455699720432	0.108109135736825
Irf1 - mRNA	8.3763294582002	0.262544933360328
Nlrc5 - mRNA	4.93657260795987	0.622370511958717
Ccl1 - mRNA	4.23058943481891	0.645262334730054
Tlr2 - mRNA	4.66133175581305	0.395823735478914
C1qa - mRNA	3.44181390944478	0.292710391767168
Hey1 - mRNA	9.25087544757528	0.193485742125162
Kir3dl1 - mRNA	2.91648006053727	0.784034356469596
Notch1 - mRNA	9.58182311949195	0.0567622723041129
Pck2 - mRNA	7.32460761270939	0.0219921595061367
Cd8a - mRNA	3.64061262348006	0.395376936497476
Magea3 - mRNA	3.86335056757714	0.104122805439685
Pten - mRNA	6.10954487357845	0.31912887151888
Mki67 - mRNA	7.72331109142978	0.585730028251679
Ptger4 - mRNA	4.18292542010919	0.1519370480116
Tmem140 - mRNA	4.12533806384688	0.376585314881125
Tnfsf12 - mRNA	6.66618009438653	0.0625287718880344
Il2 - mRNA	3.05589693849013	0.240657164943942
Siglec1 - mRNA	4.23199969794361	0.524255133713054
Tmem173 - mRNA	7.12730870383589	0.0321553765897394
Vegfb - mRNA	4.840920832255	0.103099820370929
Zap70 - mRNA	4.45030340364899	0.281221680060652
Ccl12 - mRNA	3.63383895939717	0.290523590277563
Itgb2 - mRNA	4.27561641204596	0.138307540686681
Ccr4 - mRNA	3.01776049007415	0.387146683890357
Pkm - mRNA	7.84628913161862	0.0254216803221976
Id4 - mRNA	4.14452734896712	0.324477297277028
Snca - mRNA	3.66393433367081	0.379207048885262
Il6 - mRNA	7.31943467190111	1.75803756524557
Mmp13 - mRNA	3.40847647472678	0.327336055532669
Dtx3l - mRNA	6.90188444285051	0.111486815061212
Il6ra - mRNA	3.78184422079004	0.997576686312363
Tapbpl - mRNA	3.84234925342512	0.364804259907393
Cd244 - mRNA	4.89998621378292	0.326696768762366
Wnt3a - mRNA	3.60258159168892	0.264370556596204
Axin1 - mRNA	5.97964122545719	0.0621703365660822
Tcf3 - mRNA	4.20862354659192	0.311420790996858
Csf1 - mRNA	5.52089970109931	0.0728394250994253
Mgmt - mRNA	5.25790149003892	0.115408800527382
Kdr - mRNA	12.038154030784	0.055534356803837
Shc2 - mRNA	4.22597643913448	0.222987904758691
Bnip3 - mRNA	7.45894595164099	0.770505784812181
Il12rb2 - mRNA	3.26341568812955	0.229506257503815
Smad5 - mRNA	8.85881257556331	0.0358670048123599
Zeb1 - mRNA	7.89269858524566	0.0274172480880969
Glud1 - mRNA	9.78594386828942	0.0141180985467059
Adgre1 - mRNA	3.53973665017561	0.783655379778703
Ccl28 - mRNA	3.65496886411069	0.0952111594439546
Rptor - mRNA	6.25849165879278	0.0284393852807173
Mmp9 - mRNA	4.08505267286577	0.248351995115905
Cd209e - mRNA	3.36899447622152	0.396530933888583
Pgpep1 - mRNA	5.14810975585985	0.200018576986484
Hnf1a - mRNA	3.28931992675408	0.264182761933889
Mill2 - mRNA	3.82142743974448	0.215752719119476
Olfml2b - mRNA	6.70637643431614	0.81142303884538
Dpp4 - mRNA	4.03110770855494	0.793455902682218
Hk2 - mRNA	4.66096451707052	0.248990968121315
Il4 - mRNA	3.8325960610917	0.301426850649538
Ccnd1 - mRNA	10.2406677429426	0.160980240883905
Jag2 - mRNA	7.94611187516532	0.0356703395069317
Chd9 - mRNA	5.11785107091143	0.280855560864966
H2-Eb1 - mRNA	3.73693410829117	0.343355977582307
Il23r - mRNA	4.02442650714324	0.592053166773812
Itgb3 - mRNA	9.29196030712157	0.166042360063271
Oas1a - mRNA	6.94212918888718	0.0675718686043642
Gls - mRNA	6.5176778950988	0.210378962182059
Gbp2 - mRNA	7.66056992453746	0.595696084146102
Elob - mRNA	9.31319918615099	0.0670721609672483
Il2rg - mRNA	8.21958661473164	0.05867776433006
Ripk3 - mRNA	7.57268744509588	0.101995177816622
Api5 - mRNA	8.75038223198518	0.0153034479228273
Got2 - mRNA	8.39939639856648	0.0196659262851654
Vcan - mRNA	4.07006962246609	0.612218875869889
Slc2a1 - mRNA	8.70563461231908	0.224449056828702
Mlh1 - mRNA	5.32459222895557	0.0199932461756858
P4ha1 - mRNA	7.71760935953672	0.0236168653247461
Dll4 - mRNA	11.3846581245269	0.0348978473267683
Stat3 - mRNA	8.61030422019041	0.0584792919274713
Ccl22 - mRNA	4.52461365462841	0.0515036465870601
Ctsw - mRNA	3.93837548380087	0.182204172557987
Ly96 - mRNA	7.51373702726219	0.0646733163128276
Ccl26 - mRNA	4.12825465886122	0.191068447416352
Cd74 - mRNA	4.43730710858203	0.257696746133171
Ren1 - mRNA	3.71160025938366	0.313736946972944
Tnfsf8 - mRNA	3.83885016551269	0.339744320315104
Pirb - mRNA	4.0406010579615	0.110864362232624
Mageb4 - mRNA	4.18217755015272	0.460104674860253
Cd79a - mRNA	2.84613593284181	0.366793188910791
Tnfsf4 - mRNA	4.27967130027292	0.162927073126254
Oas2 - mRNA	4.33374379202257	0.37074683818269
Lif - mRNA	4.23950328368895	0.0610559962360348
Nectin1 - mRNA	3.95550034619037	0.140001711553949
Sgk1 - mRNA	10.5157176689824	0.513922971865177
Cxcl2 - mRNA	5.26270798439218	0.801254411614083
Cd247 - mRNA	3.86093397262796	0.484010465593198
Foxp3 - mRNA	3.73808183922204	0.0941665551492665
Pdcd1lg2 - mRNA	3.27651732724561	0.763665605037338
Epm2aip1 - mRNA	6.04778075352668	0.0688235462321396
Tlr8 - mRNA	3.66890892267557	0.281492371379947
Col17a1 - mRNA	4.32337125933208	0.236796010524525
P2ry13 - mRNA	3.44675577620801	0.178957996488881
Pvr - mRNA	8.8056774193222	0.0762508172137273
Eomes - mRNA	3.69011000767591	0.195896867297892
Ccl27a - mRNA	3.99615461000471	0.447069039168924
Birc3 - mRNA	6.52290418573716	0.258232237014092
Irf5 - mRNA	2.81402841985141	0.519743472106805
Mrc1 - mRNA	4.49695069866144	0.101547012578923
Wnt4 - mRNA	3.17269560209225	0.648052399842781
Srebf1 - mRNA	7.17275932179552	0.0466714438796476
H2afx - mRNA	7.49073748270638	0.0373700386401137
Rpl7a - mRNA	12.0155628518233	0.0213035778726177
Kat2b - mRNA	6.25512883718177	0.170266094386593
Cdkn2a - mRNA	4.01926052554469	0.181590621969761
Ripk2 - mRNA	5.22000756279114	0.212546889065577
Wnt11 - mRNA	3.2455964874768	0.152890114997682
Cd8b1 - mRNA	3.93732518814695	0.133512289915943
Cxcl16 - mRNA	4.72709583492427	0.222646306693935
Spry4 - mRNA	9.90730828617907	0.192542901723733
Hck - mRNA	3.66120437647267	0.264175780395075
Tnfrsf25 - mRNA	4.81584501506211	0.182624152820901
Parp12 - mRNA	7.60758034715613	0.0387807620386014
Trim21 - mRNA	5.40487051812132	0.175375771990177
Fosl1 - mRNA	4.69180444171485	0.112620234825727
Pik3r5 - mRNA	3.36811209294327	0.628308924387293
S100a8 - mRNA	4.21084323185044	0.420494463062111
H2-DMa - mRNA	3.56532752655119	0.217890691263318
Nt5e - mRNA	7.35251761332208	0.737661299802313
Icam5 - mRNA	3.40120091913452	1.15172764394606
Mmrn2 - mRNA	10.9591262836026	0.0109311165476881
Irf7 - mRNA	6.67387799458345	0.123904252836895
Lamb3 - mRNA	1.71653466973121	2.68038676410399
Cxcl15 - mRNA	3.38903390662391	0.223322574280929
Stat1 - mRNA	4.40544570530962	0.360267722270582
Cd4 - mRNA	2.51280259950847	1.01299528924182
Lair1 - mRNA	3.36661205747273	0.938891147845918
Cd68 - mRNA	4.93352639206452	0.129111900458908
Cd3g - mRNA	4.32554043536376	0.236724246978455
Pdgfrb - mRNA	5.18825025789115	1.04577721118326
Ppl - mRNA	3.42704040403685	0.209734217615029
Ikzf1 - mRNA	2.96287588586532	0.136849058578536
Cd38 - mRNA	10.0421223921604	0.0300662136498727
Ikbkg - mRNA	6.41324540498952	0.073186231571568
Itga4 - mRNA	4.23746766475407	0.630155181298698
Fas - mRNA	4.76763127967636	0.302296036620383
Dll1 - mRNA	7.47888806727821	0.10791684553
Il18r1 - mRNA	4.12805683970281	0.198205923598297
Hdc - mRNA	5.32745637517006	0.585353420822992
Gm5150 - mRNA	3.75742050479656	0.0691850259583036
Ccl5 - mRNA	4.22026814329505	0.10496368587688
Csf3r - mRNA	3.27087537029115	0.119493960920099
B2m - mRNA	12.2556884322323	0.203329019094177
Notch2 - mRNA	3.83167204519738	0.116909635954414
Twist2 - mRNA	4.04987918440676	0.114643987903022
Kit - mRNA	6.05183969931408	0.0727136404828906
Csf2rb - mRNA	6.95289461163028	0.272354443008439
Magea1 - mRNA	3.32068416504603	1.28232854727123
Bambi - mRNA	4.82396422923428	0.138456600409176
Ccnd3 - mRNA	7.41207774951886	0.0271293313185282
Il2rb - mRNA	3.9115221699716	0.159135508902939
Ptgs2 - mRNA	3.92081540969317	0.989312831310998
Hmga1 - mRNA	5.52016228786401	0.079981455213473
Psmb10 - mRNA	6.1123306444228	0.0627436600200951
Tnf - mRNA	4.61201217974998	0.267231020735482
Tgfb1 - mRNA	10.612027064366	0.0142561389822312
Il1a - mRNA	3.67054721595334	0.242256411249751
Pfkm - mRNA	4.83968073343174	0.259037656177482
Twist1 - mRNA	4.12201630826201	0.162607302964195
Angptl4 - mRNA	8.94271095945027	0.449645380767372
Trp53 - mRNA	7.18259627666021	0.0465282947823521
Cd27 - mRNA	4.27045756102272	0.252731095190768
Tlr4 - mRNA	6.63588756217316	0.171035084934945
Cxcr5 - mRNA	3.54819239228723	0.283869077944296
Ldhb - mRNA	4.29954412142869	0.112592743835418
Cd79b - mRNA	2.59179113089721	0.400024359405382
Nfil3 - mRNA	5.78747945091929	0.163563484705662
Pla2g2a - mRNA	3.20244343791654	0.230618030860537
Ifitm1 - mRNA	3.14568614240742	0.436170982070911
Ghr - mRNA	6.25367655818553	0.199459417152975
Itgae - mRNA	3.35160231448949	0.879670882613469
Snai1 - mRNA	5.36636816303678	0.244154665496239
Cd6 - mRNA	3.6160876870374	0.316764476016635
Gbp2b - mRNA	2.5664572819897	0.469178012701756
Rad50 - mRNA	5.40956373480202	0.0953182130997036
Cd3d - mRNA	3.78902234110535	0.251753399917219
Itgal - mRNA	4.08302986247577	0.684182443953245
S100a9 - mRNA	3.32521411916116	0.485242347773965
Herc6 - mRNA	5.37464839336446	0.327293859172554
H2-M3 - mRNA	6.07919447265366	0.0766044959052919
Fanca - mRNA	4.12327410977091	0.148966360774463
Samsn1 - mRNA	6.63601104674472	0.229315987029679
Pik3r2 - mRNA	5.61772542349363	0.0143330655061328
Ticam1 - mRNA	5.35427416912706	0.0806797478729662
Mtor - mRNA	6.87493802261479	0.00732955988582089
Edn1 - mRNA	9.59189568438355	0.882385965451944
Nectin2 - mRNA	7.96620415817341	0.0782052075711021
Ctla4 - mRNA	3.01574835135739	0.559725615599152
Ccl11 - mRNA	3.64885988372262	0.181014220386169
Cxcl9 - mRNA	6.44782265846013	1.24040695159174
Cd19 - mRNA	3.61601975874442	0.277209251783842
Myd88 - mRNA	7.13853528782933	0.0579865338521071
Cmtm6 - mRNA	9.07196626455997	0.0159168393129546
Thbd - mRNA	9.24721325680186	0.151836578497075
Cdh11 - mRNA	2.74485550330493	0.144038577727018
Neil1 - mRNA	5.11798929981635	0.145133407011215
Fpr3 - mRNA	3.21653466973121	0.512075823269619
Tnfrsf1b - mRNA	5.91555580784758	0.249307227205873
Jag1 - mRNA	8.32436215195761	0.0190730959314437
Irf3 - mRNA	7.16803165397628	0.0198515611770815
Itgax - mRNA	3.82226088658754	0.502863304996076
Tie1 - mRNA	9.99309753543554	0.0402057735104571
Lilra5 - mRNA	2.89301695124014	0.834951695683376
Clec5a - mRNA	4.47881511747162	0.209844860824878
Il2ra - mRNA	3.48450524615287	0.76545134560453
Vsir - mRNA	5.92025576147745	0.328278296681355
Ccnb1 - mRNA	3.28192090686101	0.587429376876953
Fcer1a - mRNA	4.20991358609692	0.557987732408523
Cd96 - mRNA	3.50503934272697	0.533013013914819
Wnt10a - mRNA	2.76099909318036	0.266502485923235
Icosl - mRNA	4.03807773783738	0.351288798381729
Il17a - mRNA	3.93871324810681	0.521083949345107
Bid - mRNA	4.62064622379452	0.0459822419828811
Ccr5 - mRNA	3.36093397262796	0.272137175749249
Sox11 - mRNA	4.18948673600148	0.740718268690718
Loxl2 - mRNA	4.97316066997542	0.647038495828567
Pdk1 - mRNA	7.84692911327864	0.166237509045236
Nras - mRNA	8.05947763661833	0.0153376010183269
Tap1 - mRNA	7.22270188268149	0.12147548318106
Cpa3 - mRNA	3.23777631291222	0.141462826320505
Aqp9 - mRNA	2.51721463473534	1.36710014955222
Eif2ak2 - mRNA	6.45952899597161	0.476551370872138
Anln - mRNA	5.38108689714905	0.180075980231036
Ndufa4l2 - mRNA	3.88618832106409	0.844354857236961
Bcat1 - mRNA	4.70474440450404	0.0957457829373698
Zeb2 - mRNA	3.85420761777758	0.104106655874776
Cybb - mRNA	2.95785733303112	0.874352235851194
Entpd1 - mRNA	7.06261211960486	0.051133037927897
Fzd9 - mRNA	3.71938025529104	0.190879739616162
Tbxas1 - mRNA	4.89022751672374	0.36006438995535
Tnfrsf9 - mRNA	5.42125778577957	0.331093637630945
Hdac4 - mRNA	5.29335729910607	0.130660022450349
Mmp7 - mRNA	3.57990466675958	0.733378625551972
Adora2a - mRNA	5.74881874406386	0.285824808008419
Gzma - mRNA	3.13139783006977	0.474220605038787
Cd3e - mRNA	3.00645792603622	0.579818413313338
Sele - mRNA	7.55348627523511	4.1318263378079
Cd7 - mRNA	3.14736175318474	0.368782332751448
Ccl24 - mRNA	3.17902357712542	0.41356985708826
Akt1 - mRNA	7.81237815275094	0.0294540044636904
Flnb - mRNA	10.056696606508	0.0504842938416761
Clec14a - mRNA	8.95594012043945	0.425801085995765
Wdr76 - mRNA	5.07442731451041	0.209985979779604
Ifi35 - mRNA	7.75894600613701	0.0152749523596314
Cd69 - mRNA	2.85786748749037	0.978403420972075
Wnt2b - mRNA	3.63182682068041	0.472470244626514
H2-Ob - mRNA	5.02264169456886	0.102138042648635
Klrd1 - mRNA	2.81844045507827	0.594907005928437
Chuk - mRNA	7.09837337807727	0.0692247638579894
Cx3cr1 - mRNA	4.36029526378177	0.367482711815928
Otoa - mRNA	3.90650556882732	0.60937705474829
Rasgrf1 - mRNA	3.73993783208325	0.210365439247551
Esr1 - mRNA	4.20090878865217	0.323886718711554
Erbb2 - mRNA	3.92811144889675	0.268967373497413
Nf1 - mRNA	6.78428406940479	0.0697792440037523
Klrk1 - mRNA	3.87574911065196	0.38250867514746
Vhl - mRNA	5.24651720462097	0.0411537522930463
Gimap6 - mRNA	10.4622304770434	0.0600899226431317
Ifngr2 - mRNA	8.90063319964569	0.0483763494280156
Irf9 - mRNA	7.70588847629448	0.0247358358326027
Map3k12 - mRNA	5.46541615938513	0.0301956501537281
Atm - mRNA	4.19219557941141	0.350569781058014
Rpl23 - mRNA	6.53863246840912	0.0588956846414595
Hmgb1 - mRNA	8.17765436614649	0.014401233533631
Tnfrsf4 - mRNA	3.95054245562469	0.331064693659822
Fcnb - mRNA	2.97529150690268	0.665670513802359
Bad - mRNA	7.28622726379704	0.0223853721628268
Ly6g - mRNA	3.90375891319009	0.354951775530017
Il16 - mRNA	6.12481568872619	0.165171082362569
Lyz1 - mRNA	5.30989726018191	0.124545572775955
Ly6c1 - mRNA	10.6532755871094	0.152523144612458
Fcgr4 - mRNA	4.2427666785172	0.166663713550503
Kras - mRNA	6.67464784446158	0.216282223200474
Thy1 - mRNA	6.40450538791556	0.555541167915964
Pik3r1 - mRNA	7.54469304637507	0.152527506118147
Relb - mRNA	7.07854363322984	0.144339806925486
Pdgfa - mRNA	4.03985227853729	0.381060176219065
Bcl2 - mRNA	5.74464903550485	0.0764271486546257
Lama1 - mRNA	3.44058398771718	0.313311244277114
Ccna1 - mRNA	3.68442715674081	0.788905357476645
Inhba - mRNA	4.20474440450404	0.421863450953682
Mre11a - mRNA	5.79434717888731	0.0345372538386036
C7 - mRNA	2.84446032206449	0.654252397525798
C5ar1 - mRNA	4.01051405062967	0.249881483072566
Rad51 - mRNA	5.83982621988911	0.159572617647271
Rock1 - mRNA	6.42647169079564	0.395515286846738
Cd40lg - mRNA	4.42338053432406	0.243656784966594
Ifit1 - mRNA	5.08122293586786	0.280470405820489
Myct1 - mRNA	9.70975795005308	0.0347420480448156
Met - mRNA	7.10154091011688	0.0244159532527495
Col11a2 - mRNA	3.45511262908382	0.105111374542982
Ccl20 - mRNA	2.35595154768407	0.6550288819263
Ccl25 - mRNA	3.99093969197097	0.06478308093495
Slc7a5 - mRNA	6.17256606426929	0.204660301343841
Fcgr1 - mRNA	3.71474343059221	0.334551492523793
Nfkbie - mRNA	5.45706654364069	0.221851631610975
Ccnd2 - mRNA	6.4312013878412	0.290887862253295
Pdzk1ip1 - mRNA	3.65800249468551	0.143781715302936
Cd2 - mRNA	3.467833776431	0.0685849777157782
Sirpa - mRNA	6.2975295863004	0.169213689472856
Il15 - mRNA	4.68176058843734	0.10280311831641
Pecam1 - mRNA	12.6447158948722	0.0199875305228982
Gas1 - mRNA	4.40572335183816	0.283887709846352
Pcdhb11 - mRNA	4.02981981488417	0.271720271054612
Msh2 - mRNA	5.55718257432678	0.0379624807219157
Prlr - mRNA	3.80969588509592	0.216975500443383
Ddb2 - mRNA	3.74251840882712	0.390504746838757
Fcrlb - mRNA	2.90922120338409	0.429969809200778
Brd4 - mRNA	7.36226011290724	0.0431085176699807
Ccl7 - mRNA	4.12860145867513	0.286405428410783
Ero1l - mRNA	7.68145096192327	0.158749924711128
Ezh2 - mRNA	5.58862305989781	0.114647763176167
Ccl9 - mRNA	4.38305173593973	0.281352422494618
Reln - mRNA	5.42533100691866	0.135977557871543
Irf8 - mRNA	6.98054789330459	0.0807250954223706
Wnt5a - mRNA	3.46218986778662	0.347325551544423
Dnmt1 - mRNA	5.84549518550726	0.0612912569001004
Prf1 - mRNA	2.81898631041708	1.08596031288862
E2f3 - mRNA	5.11630858661516	0.221449198467245
Cxcr4 - mRNA	10.626483951252	0.0781358177059527
Parp9 - mRNA	7.05857063428663	0.118437674896187
Itga1 - mRNA	6.73082830988904	0.323126038584534
Prom1 - mRNA	3.58667833084247	0.773434833605252
Dsc3 - mRNA	3.08800445148053	0.379552763010483
Selp - mRNA	8.38457798404788	1.35682292957587
Eif4ebp1 - mRNA	8.60683306320652	0.140642443699788
Csf2 - mRNA	2.4357849740192	0.636559438845726
Nod2 - mRNA	4.18938504730649	0.290539567277796
Twf1 - mRNA	7.71697231937337	0.0607354073768311
Melk - mRNA	4.98940853849657	0.295310460143097
Csf3 - mRNA	3.53433307056022	3.35176726025553
Egf - mRNA	3.56708263779988	0.15538213057946
Cd5 - mRNA	1.85488050282416	0.395503521406754
Apol6 - mRNA	2.02453415415704	1.25618592465068
Mapk10 - mRNA	3.46493925443598	0.41530656810738
Icam1 - mRNA	7.8604649583236	0.98763076374501
Robo4 - mRNA	10.9938307734527	0.0598776640045431
Cd84 - mRNA	3.38692930523596	0.056196624465556
Tnfrsf10b - mRNA	7.77920932864557	0.0914909287873789
Cdkn2b - mRNA	6.59746913063786	0.214051569342734
Cdk6 - mRNA	5.6547908270497	0.13284354766601
Ifih1 - mRNA	6.65715837121953	0.309639793544213
Fcgr3 - mRNA	2.90474850588871	1.63859169665939
H2-Q1 - mRNA	3.09743503954159	0.886578312648922
Arnt2 - mRNA	2.93518040810179	0.237261834131687
Klrb1 - mRNA	2.61904091961102	0.132610488772841
Plod2 - mRNA	5.74742467870271	0.0813680767526331
Gmip - mRNA	4.44667252824788	0.0319861613803907
Tnfrsf14 - mRNA	5.27649755895772	0.108479032165917
Serpinb5 - mRNA	3.85692639363351	0.307955072399662
Ccr9 - mRNA	2.38815922696356	1.15560392823622
Ifng - mRNA	2.85353495273488	0.70683557567719
Nfatc2 - mRNA	3.74019485955132	0.312428609145559
Pla1a - mRNA	3.12954255253199	0.712973725237454
Tnfrsf18 - mRNA	2.71653466973121	0.435697935073556
Slc16a1 - mRNA	2.0664572819897	1.89732108038752
Icos - mRNA	5.19485979071084	0.282281375963771
Fut4 - mRNA	5.8342262276615	0.194665598885985
Ifna1 - mRNA	5.0731517190865	0.260535180295007
C1qb - mRNA	5.61169889088027	0.400984328728713
Tnfsf9 - mRNA	5.45193994872769	0.583159152552369
Cxcl3 - mRNA	5.1532970762383	0.524840385336981
Ncr1 - mRNA	5.41971553485287	0.406432190501379
Lilrb4a - mRNA	4.58197528674464	0.342063662235751
Gimap4 - mRNA	10.5248606577886	0.016662372032754
Bmp2 - mRNA	6.07293517288342	0.265027366731488
Ppargc1b - mRNA	4.72587461026051	0.420746776878187
Pdgfb - mRNA	11.1814367315445	0.034683911827363
Lck - mRNA	5.73200537456006	0.178331594947335
Tnfsf13 - mRNA	6.27233876022461	0.419176074421045
Cxcr6 - mRNA	4.69535778027242	0.499537587309946
Pik3cg - mRNA	5.3067828311795	0.211365927800838
Rasal1 - mRNA	5.92945531500382	0.33434286617798
Il1b - mRNA	4.87896896793148	0.791277705845851
Gpc4 - mRNA	6.39955442450498	0.106479676530103
Col4a5 - mRNA	4.34166412987293	1.16245503747848
Apoe - mRNA	7.31224759063131	0.149300196728897
Igf2r - mRNA	8.70732416447427	0.0628841249244008
Ccl21a - mRNA	6.98486858727541	1.67753232134425
Tlr7 - mRNA	4.75354136270868	0.248838949386671
Cmklr1 - mRNA	7.11262896670634	0.066829674708355
Cxcr2 - mRNA	4.38437254754688	0.471087180224404
Ccl8 - mRNA	5.07650446808296	0.433085819722965
H2-Q2 - mRNA	5.07562264123093	0.549961760228771
Cdh2 - mRNA	5.32825637487313	0.264457973930069
Il22ra1 - mRNA	4.97034550369244	0.340706880238271
Col6a3 - mRNA	6.17865422906569	1.18024272645626
Ulbp1 - mRNA	5.84656819747025	0.223536591017887
Ccl6 - mRNA	4.66722370334769	0.481286188846905
Slamf7 - mRNA	5.34696314363607	0.557984426266109
Fpr1 - mRNA	5.01540387110457	0.644325765506828
Fyn - mRNA	9.08255279550938	0.0380887944360802
Thbs1 - mRNA	11.6153154130796	0.371426904159211
Trem1 - mRNA	5.21480034837529	0.307113049700266
Tnfrsf8 - mRNA	4.8315605379325	0.139866350249639
Birc5 - mRNA	7.71678447916636	0.151443135037986
Tap2 - mRNA	7.21504701574287	0.0306610485687617
Ms4a6b - mRNA	4.35103511282888	0.537531931478758
Pkp3 - mRNA	3.98442305535615	1.79993953897458
Brca2 - mRNA	5.45768201276377	0.395928849433016
Siglecf - mRNA	5.16938395077002	0.356378845315565
Cblc - mRNA	4.77016025033169	0.288995925332089
Fgf9 - mRNA	4.66515625320827	0.438370791171644
Ido1 - mRNA	4.77223524302179	0.473775622268268
Mlana - mRNA	5.1435103049329	0.270773207700766
Fcgrt - mRNA	8.15081337751157	0.0548951619573172
Il18bp - mRNA	5.88174924885071	0.206443098772797
Il11 - mRNA	4.81300873499091	0.43024191503567
Spib - mRNA	5.2027705996532	0.397411939674614
Ifit3 - mRNA	6.40838884541679	0.419162595102308
Bcl6b - mRNA	8.56616159730167	0.0275679929884192
Casp1 - mRNA	5.71326378710634	0.458657767192349
Bnip3l - mRNA	8.0018579946472	0.114682818543536
Sbno2 - mRNA	6.70023671767703	0.301706208596958
Ror2 - mRNA	5.14361085223304	0.38107132013615
Lag3 - mRNA	5.14519433739337	0.724346288740007
Mfge8 - mRNA	9.47230639688061	0.137006589170628
Myc - mRNA	8.08658590124287	0.0173055595730935
Il1r2 - mRNA	5.437051617339	0.458805680824243
Dtx4 - mRNA	4.89624732313187	0.282136455035884
Klrg1 - mRNA	5.2969701266219	0.577099908864093
H2-Q10 - mRNA	5.06601660282643	0.640617398066425
Ldha - mRNA	11.0828060435276	0.0702924280808997
Col11a1 - mRNA	4.9087149182777	0.68253118160294
Vegfc - mRNA	8.99422074559698	0.0582656254889558
Tnks - mRNA	7.44721666397882	0.0305056735654772
Gpr160 - mRNA	4.92951596706261	1.17044653585584
H2-T23 - mRNA	7.41321857064169	0.440889353719013
Tgfb3 - mRNA	5.5956178968447	0.332541976269344
Arg2 - mRNA	5.57733131532045	0.592360849728395
Casp3 - mRNA	9.35654108334657	0.0034045956380016
Tlr3 - mRNA	6.67281287814219	0.284737469149485
Ptprc - mRNA	4.96156115485165	0.702632732028098
Kir3dl2 - mRNA	5.25267971054265	0.708874704409754
Runx3 - mRNA	4.76247459427269	0.765117848221835
Sfrp4 - mRNA	4.60664877879179	0.362057559069659
Cd28 - mRNA	5.2733949309886	0.506852652292507
Cd163 - mRNA	5.25913451337347	0.427213446405058
Pms2 - mRNA	5.60614378658623	0.0817960545986577
Stat4 - mRNA	4.31465067770856	0.421842258349629
Tnfsf13b - mRNA	4.91479096826667	0.31250743856636
Trem2 - mRNA	4.75284517965414	0.35170875042857
Tlr9 - mRNA	5.4600857098993	0.352087516051428
Casp9 - mRNA	6.13313665379418	0.0272376725697137
Flt1 - mRNA	13.1957043363297	0.150654865945344
Trat1 - mRNA	5.18419454430869	0.440769404339761
Brip1 - mRNA	5.52014290882294	0.440749745975887
Tlr1 - mRNA	4.97636255176258	0.380659199529684
Fbp1 - mRNA	4.97798221283488	0.342588905772168
Ube2c - mRNA	7.99353269389823	0.122986659281069
Smap1 - mRNA	7.9479299444646	0.0726905468847063
Itgav - mRNA	8.81390015366245	0.121553001499993
Zc3h12a - mRNA	5.9315676028308	0.47268929535502
Tgfb2 - mRNA	6.1645998681382	0.17665112930431
Ctss - mRNA	4.54270106409144	0.166886473585584
Ikbkb - mRNA	5.824626496586	0.047740187897067
Rps6kb1 - mRNA	5.89279353603201	0.243289368595779
Ifitm2 - mRNA	10.6679252680653	0.0339546178768775
Il33 - mRNA	4.58832864837694	0.284765385155903
Ltb - mRNA	4.70068276888418	0.535580671370971
Srp54a - mRNA	6.15568102913465	0.10833404017886
Brd3 - mRNA	5.38209245998346	0.16280661291274
Irf2 - mRNA	7.71693846653845	0.229219492826277
Cxcr3 - mRNA	5.28714468000064	0.423040161621079
Sox2 - mRNA	4.77758007046967	0.253902837404934
Cdkn1a - mRNA	9.03647075057837	0.370091425541346
Il18 - mRNA	4.97905904597317	0.73071225379596
Tbx21 - mRNA	5.21045820506924	0.691737893774232
Tpm1 - mRNA	10.3565226987688	0.143013274387986
Tdo2 - mRNA	4.49801060286592	0.306941786371675
Exo1 - mRNA	5.24503008256174	0.112438725221756
Cdkn1c - mRNA	5.43392692806847	0.278324098023603
Cxcl13 - mRNA	4.82139482452618	0.132689918564774
Prdm1 - mRNA	7.54026064693884	0.327665886421368
Olr1 - mRNA	5.09988956434524	0.517852483422732
Clec4e - mRNA	5.32936080809248	0.478123003382023
Palmd - mRNA	8.18180496532213	0.24469783561252
A2m - mRNA	4.54335357242534	0.412349370713221
Psmb5 - mRNA	7.82663646165416	0.0495095110680804
Ripk1 - mRNA	7.31458146380401	0.063622389386453
Clec7a - mRNA	5.10677732056478	0.201817417209265
Isg15 - mRNA	8.08660544689677	0.0679751004033946
Got1 - mRNA	7.34211181604842	0.0288398615244118
Fgf18 - mRNA	5.42783365819711	0.415521815095734
Cebpb - mRNA	7.58046762654112	0.812729878838756
Hes1 - mRNA	9.17577418270428	0.0706313200997107
Pik3ca - mRNA	7.0732736182969	0.0892330263976815
Cxcl12 - mRNA	9.67041973289145	0.201295784600748
Il7r - mRNA	4.78727904583118	0.278708443133545
Tnfsf18 - mRNA	7.15280851878844	0.476356059246494
Uba7 - mRNA	6.81560147773071	0.175784884781751
Egr1 - mRNA	10.0544060293604	1.45532395418414
Dusp1 - mRNA	11.9800344216736	0.173351801601912
Cxcl11 - mRNA	5.52019574898874	0.262083609032808
Ccr2 - mRNA	4.54184635398744	0.119930008246856
Mx1 - mRNA	5.17466290189797	0.248341378799354
Ihh - mRNA	4.77325894230381	0.604386944689287
Serpina1a - mRNA	4.27161635446301	0.235500637274317
Psmb8 - mRNA	7.83689369580917	0.109856998128143
Angpt1 - mRNA	4.98683801176497	1.02277066657829
Pold1 - mRNA	6.14170815112808	0.17651623175951
Bbc3 - mRNA	5.58164717774651	0.387198495636954
Aph1b - mRNA	5.19714932045437	0.241161648908622
Ccl4 - mRNA	5.19753395180672	0.323174841081651
H2-Ab1 - mRNA	5.83148803745182	0.249460285273578
Ccl19 - mRNA	4.78449008225879	0.214460252124511
Itgam - mRNA	5.17701067041971	0.498409298351808
Oasl1 - mRNA	5.11085338630968	0.255003758772556
Dab2 - mRNA	9.45097407516069	0.0870692726150617
Cenpf - mRNA	5.50938620012382	0.370907510925489
Ms4a4a - mRNA	4.0944805008356	0.324167224293367
Aldoc - mRNA	5.42453387419031	0.346811861874024
Map3k7 - mRNA	7.78857148843871	0.032448149608773
Cd86 - mRNA	5.15235797761634	0.299568673617749
Fzd8 - mRNA	5.53423946952095	0.188183135433961
Ms4a1 - mRNA	4.99620240080198	0.435653836452212
Tslp - mRNA	5.3568554445493	0.316441751397663
Fadd - mRNA	4.81739651919711	0.067414271258279
Psmb9 - mRNA	7.2930873075097	0.141582789704169
H2-Aa - mRNA	5.47167982574819	0.405776886119739
Jak2 - mRNA	6.1526990819019	0.223250689740705
H2-D1 - mRNA	11.1437346763795	0.15632856016813
Hif1a - mRNA	6.67911940911484	0.23569646163464
Aldoa - mRNA	11.2236335448755	0.100246703843172
Cd44 - mRNA	3.97195051653572	0.794813623380237
Rbl2 - mRNA	6.10297960359036	0.179615849670533
Glul - mRNA	8.61956041493367	0.12078987176114
Tnfaip6 - mRNA	4.37060823512108	0.645095522939128
Cx3cl1 - mRNA	6.12923988112261	0.332582809082734
Nos2 - mRNA	6.83178262299836	0.0470468196789444
Comp - mRNA	4.36142767377089	0.449657494254787
Vcam1 - mRNA	6.58631077743659	0.830207295546232
Magea4 - mRNA	4.56154084713451	0.734024195163307
Sfrp1 - mRNA	5.04698458595021	0.345870235317899
Hk1 - mRNA	7.15128438819696	0.00860846888036141
Pf4 - mRNA	4.52696615825798	0.708929604280163
Blm - mRNA	4.99114854771225	0.223143601849974
Jak1 - mRNA	9.01279902982434	0.0486672164780291
Parp4 - mRNA	7.41704117837751	0.0429326014730008
Atf3 - mRNA	9.70944450963733	1.00064346877624
Lgals9 - mRNA	8.64541921360516	0.0344697660636446
Rrm2 - mRNA	7.21562326971184	0.273224003499684
Eif2b4 - mRNA	5.3340860684839	0.0533305446916009
Sfxn1 - mRNA	6.248302370138	0.0712252864379697
Fgfr1 - mRNA	5.2455166375801	0.161249787541003
Pik3cd - mRNA	3.89053203716179	0.205192135542469
Bcl2l1 - mRNA	6.94888057954817	0.00945869883753019
Rsad2 - mRNA	6.69196522826968	0.674823524040068
Tnfrsf1a - mRNA	10.0363993146136	0.0333759912719797
Nfkb2 - mRNA	5.83589443089434	0.193112969646874
Pnoc - mRNA	3.61809982575416	0.379172166802944
Il34 - mRNA	4.36283655939826	0.177844949894325
Cd47 - mRNA	9.78570971854572	0.0389510592920835
Ccne1 - mRNA	5.19417206251245	0.239498977499712
Gzmb - mRNA	4.31612142522415	0.207467230241483
Nfkbia - mRNA	11.1910093731975	0.576599528302672
Tnfsf10 - mRNA	6.86672374220316	0.441239300234449
Ccl17 - mRNA	3.33097365616722	0.213310916795272
Nlrp3 - mRNA	4.16300993825304	0.142069411007546
Ctnnb1 - mRNA	11.8168536235234	0.0190771387624396
Marco - mRNA	3.96193479200846	0.21073205067401
Serpinh1 - mRNA	12.0939172108962	0.152858374983838
Syk - mRNA	6.21955329523595	0.0589681921199196
Il24 - mRNA	4.54379153840257	0.204764572738081
Ngfr - mRNA	3.73462207919424	0.384670902923736
Pfkfb3 - mRNA	7.87146047315359	0.0754924973510018
Arg1 - mRNA	3.90584448492559	0.577147311825605
Tapbp - mRNA	6.96190880612181	0.0602737153896317
Mxi1 - mRNA	6.81278041207145	0.136746541033187
Gng4 - mRNA	3.23076427149026	1.55541576776894
Prr5 - mRNA	7.15318949204257	0.141704717291002
Cd200r1 - mRNA	4.36114976727873	0.239690178970391
Csf1r - mRNA	6.59771260109132	0.183975132459508
Ptcd2 - mRNA	6.35090388260148	0.0393872617789748
Fam124b - mRNA	4.24485550330493	0.544584089888434
Pdcd1 - mRNA	4.34302367548861	0.100090217388832
Cd36 - mRNA	10.6057728407756	0.694615057367912
Tgfbr2 - mRNA	8.08769526949056	0.0920932160839494
Il10ra - mRNA	4.63442375702669	0.0897249272213843
Mdm2 - mRNA	5.93401461390429	0.136220561733551
Cd70 - mRNA	4.42704040403685	0.242557896968066
Tgfbr1 - mRNA	6.30169965698353	0.226102502232159
Mmp1a - mRNA	4.15574208627867	0.161882504169168
Wnt7b - mRNA	2.77218479249012	1.0170114515482
Tymp - mRNA	6.15781138586508	0.245257291829052
Sell - mRNA	4.30493572591439	0.138280368502397
Arid1a - mRNA	6.39113740373815	0.0297081265689827
Tigit - mRNA	3.75461386152745	0.184910266340467
Acvr1c - mRNA	3.18319723501321	0.134210771016866
Fasl - mRNA	4.12460814218443	0.631863048658249
Ier3 - mRNA	8.78205753628404	0.317633620710135
Oas3 - mRNA	3.04852245297527	0.219264067304623
Hras - mRNA	3.70968431957735	0.11755432013334
Ttc30a1 - mRNA	4.2724530013004	0.158936080808366
Prkacb - mRNA	7.08814900011664	0.0424880260589834
Prkaa2 - mRNA	4.13408722908725	0.245699055761148
Socs1 - mRNA	4.77209606258267	0.213962542684865
Cdh1 - mRNA	3.48448176593475	0.279119974746966
Mmp12 - mRNA	3.86254773152751	0.335450198827134
Hdac3 - mRNA	4.85104909283838	0.161531357631942
Pcx - mRNA	3.95116781143488	0.151321899766629
Klra1 - mRNA	4.12323805771694	0.445383552095823
Cd40 - mRNA	5.45390281002375	0.0450367887879872
Nkg7 - mRNA	3.9231770385492	0.297427653251857
Hc - mRNA	2.943629682962	0.706665241028775
Gata3 - mRNA	3.76144478223008	0.160779772379684
Adam12 - mRNA	8.6575374980709	0.0653027969329939
Bbs1 - mRNA	3.7325220730643	0.269185908375037
Gpsm3 - mRNA	5.86158778901384	0.0691936520224229
Lamc2 - mRNA	3.82251791405561	0.144341407201899
Rictor - mRNA	5.31822555795732	0.331542963896453
Mb21d1 - mRNA	3.66193889339313	0.158660718990755
Dkk1 - mRNA	4.5836548387625	0.382143854934703
Dusp2 - mRNA	6.17254884608224	0.444347262278877
Nbn - mRNA	6.31090814519457	0.055960802234852
Rad51c - mRNA	4.36083275217877	0.189482572911891
Egfr - mRNA	4.11273642479597	0.238787141385989
Tyms - mRNA	5.14101707971249	0.0794497288201436
Rorc - mRNA	4.06776865587859	0.336888618334908
Wnt5b - mRNA	4.21350475108663	0.478134392031983
Traf1 - mRNA	5.32136872916588	0.307875960754058
Tnfaip3 - mRNA	7.57533814631301	1.44187049358939
Fcgr2b - mRNA	5.91431864603021	0.339580860894085
H2-K1 - mRNA	9.93426722121475	0.387254298070555
Adm - mRNA	8.88975083518556	0.639184478902187
Itpk1 - mRNA	5.65129068904658	0.0601883841994625
Pvrig - mRNA	4.45063993158843	0.227850316137049
Ifnar1 - mRNA	8.72599960040407	0.0447954562004881
Hdac5 - mRNA	6.29803826119714	0.0555379077557224
Ifi27 - mRNA	8.53041290285315	0.0449716201503237
Icam2 - mRNA	9.7838689327718	0.064147112836378
Cd80 - mRNA	4.55406514117047	0.299292385402934
Cxcl5 - mRNA	3.93051134540685	0.437044458726876
Casp8 - mRNA	8.47284472154711	0.0338694118487296
Ikzf3 - mRNA	3.97690840710139	0.211668182247354
Ccl2 - mRNA	7.01481018082406	0.312304699510375
Spp1 - mRNA	4.69193593458276	0.232353990475949
Slc11a1 - mRNA	4.46185620100483	0.237412247621682
Tnfrsf11a - mRNA	5.13079326415236	0.299246823812088
Il21r - mRNA	2.95344529780426	0.511221865451487
Cd14 - mRNA	5.5276667259049	0.38747293284585
Tpsab1 - mRNA	3.1892848810174	0.430203755183757
F2rl1 - mRNA	3.44468402938282	0.256444000740363
Nfam1 - mRNA	3.24255453671743	0.321315825756447
Vegfa - mRNA	4.75215330274883	0.0969678390097843
Gli1 - mRNA	3.57385630188277	0.199166828228975
Axl - mRNA	4.81057157843364	0.659236678045118
Btla - mRNA	4.31941530102772	0.591122156071543
Cdk2 - mRNA	6.22134854859123	0.030369079409976
Cd48 - mRNA	3.88367050566572	0.223242422404227
Pias4 - mRNA	5.29704705768971	0.044375587448156
Hsd11b1 - mRNA	3.31687400541123	0.551176273288091
Map3k8 - mRNA	5.65558609474394	0.617496463141188
Cdh5 - mRNA	12.1793106080532	0.0152979735122036
Fap - mRNA	3.85860847166224	0.0377819811412061
Kif2c - mRNA	5.20609220732619	0.0920986532131428
Ces3a - mRNA	3.93742411806955	0.365736145357419
Xcl1 - mRNA	4.08882957813903	0.48828532223362
Angpt2 - mRNA	12.1485575324355	0.190076612743723
Batf3 - mRNA	4.07305346583315	0.186187708900466
Cd276 - mRNA	7.94619740044344	0.198573774777441
Ifi203 - mRNA	6.92526727843464	0.659311582404646
Cmtm4 - mRNA	5.42075902329427	0.0366949749739705
Hdac11 - mRNA	3.70134420582742	0.168552901161506
Cxcl10 - mRNA	5.20574325924853	1.06806741745889
Cntfr - mRNA	3.66193889339313	0.301861164244108
Crabp2 - mRNA	4.11951008887886	0.162742443921423
Jup - mRNA	4.13016790834217	0.399842127781708
Stc1 - mRNA	10.122255248616	0.419401836978035
Sox10 - mRNA	3.76958747662038	0.440835167972639
Tnfrsf17 - mRNA	4.23064864312858	0.148098766596104
Cdc25c - mRNA	4.70624713029994	0.229859564985803
Blk - mRNA	3.40699221585647	0.22062959972249
Ptpn11 - mRNA	7.45245891198887	0.0398098187718847
Brca1 - mRNA	5.06682135448395	0.146179907946432
C2 - mRNA	3.77498836591042	0.333734835090211
P4ha2 - mRNA	7.495671765673	0.0695924326390537
Prkx - mRNA	7.02857969661868	0.0325252774313508
Cd274 - mRNA	5.09331441872391	0.538812679715564
Msh6 - mRNA	6.46979058769679	0.0496648874877855
Havcr2 - mRNA	3.29736245485529	0.590841396693047
H2-DMb1 - mRNA	4.03618902273464	0.733692763718888
Cxcl14 - mRNA	4.1234549065278	0.375623094434071
Cd300a - mRNA	3.25932348240304	0.153442104718033
Hells - mRNA	5.19632892810116	0.240978951004275
Ifngr1 - mRNA	8.41318612315317	0.0301182943341956
Mfng - mRNA	7.71757121078752	0.0393621416240623
Il10 - mRNA	4.08862980729071	0.141889860381516
Jak3 - mRNA	8.50333842417694	0.0272360474388479
Ms4a2 - mRNA	3.78952801778696	0.663264032817599
Dusp5 - mRNA	8.18161611440755	0.197575225135153
Cdc20 - mRNA	5.83655945557467	0.113423266707998
Rb1 - mRNA	6.49798227424547	0.482040667506567
Epcam - mRNA	4.25283932082753	0.365765340764197
Deptor - mRNA	5.7463468901338	0.0714042584801073
Ube2t - mRNA	5.08156868152168	0.0808956396660178
Irf4 - mRNA	3.54892690920769	0.387212507280509
Nfkb1 - mRNA	7.49549812526612	0.0372681279367138
Ccno - mRNA	3.81235280907409	0.556572797701749
Maml2 - mRNA	6.03501468645604	0.116508520988481
Rnls - mRNA	4.18584860120772	0.15331452946444
Aplnr - mRNA	9.36091160931501	0.0824429983404042
Ccl3 - mRNA	3.74657133342625	0.453866480588637
Apc - mRNA	3.76368849219784	0.308345332891616
Cep55 - mRNA	5.33552411962241	0.454317842133778
Taf3 - mRNA	4.96525476317234	0.136527586896387
Nid2 - mRNA	10.356531046803	0.109907384497154
Itgb8 - mRNA	4.11530705415261	0.114929469743071
Ncam1 - mRNA	3.39358734095717	0.52000093645867
Pparg - mRNA	4.35185934195756	0.504395021492104
Itga6 - mRNA	9.93505832512862	0.0320667357997499
Tpi1 - mRNA	4.42194827008547	0.139015734874853
Prkca - mRNA	4.62500973522794	0.031195642867571
Tnfrsf11b - mRNA	3.63216334861985	0.269591566091808
Itga2 - mRNA	8.27405333747444	0.0106209607877773
H2-DMb2 - mRNA	3.7966783884665	0.469150851198276
Rela - mRNA	7.34230192451637	0.0584927189570439
Areg - mRNA	3.89370296931885	0.173310527158434
4930578C19Rik - mRNA	6.456523165555	0.149417503897349
Gbp3 - mRNA	5.91503672011998	0.339849276817283
Il11ra1 - mRNA	3.61201217974998	0.49404968375178
Fgf13 - mRNA	3.4931676253385	0.662171294960777
Fstl3 - mRNA	3.30969588509592	0.453910742496056
Ceacam3 - mRNA	3.55029699367518	0.405065366439468
Bax - mRNA	6.63052894268075	0.104006195230994
Wnt2 - mRNA	3.01653056834655	0.608547250917542
Stat2 - mRNA	6.72177111383388	0.0919470091957128
Cxcl1 - mRNA	6.7104123207657	2.15382073961444
Tlr5 - mRNA	3.75303713998594	0.128346886885324
Sh2d1a - mRNA	2.89979061532303	0.68549980332792
Col5a1 - mRNA	4.18067941961485	0.423215966517235
Cd1d1 - mRNA	5.59496532285638	0.10846262988012
Ly9 - mRNA	3.76099909318036	0.532621949025692
Tcl1 - mRNA	3.84460970251876	0.539851400972768
Slc1a5 - mRNA	6.78718759182491	0.158366014609474
H2-Pa - mRNA	2.82575997449997	0.312815670420754
Ikzf2 - mRNA	3.53503578707801	0.309582828176884
Polr2a - mRNA	8.53147602085734	0.0508176957090727
Sf3a1 - mRNA	5.13878671105903	0.0501519312565411
Nrde2 - mRNA	5.47197442022824	0.0697724835342768
Pum1 - mRNA	7.59619870237978	0.036346868583312
Sdha - mRNA	9.22045502864697	0.0163557964370094
Mrpl19 - mRNA	4.0010123342813	0.105812351218607
Abcf1 - mRNA	7.30336949206862	0.0104721369243311
Tlk2 - mRNA	3.92662259476842	0.156584067330694
Tfrc - mRNA	6.26920284525196	0.141617565950873
Tbp - mRNA	5.62247535356727	0.0640414080360367
Ercc3 - mRNA	5.29710188403803	0.0253070287002753
Gusb - mRNA	8.40822360694041	0.0224124195134607
Tmub2 - mRNA	6.80323472625813	0.0582594205990768
G6pdx - mRNA	7.12828138634602	0.0695188706598513
Ubb - mRNA	4.67797790528868	0.232275598687411
Oaz1 - mRNA	9.95118098775915	0.0286847070405573
Dnajc14 - mRNA	7.51449203895388	0.0539481465361011
Stk11ip - mRNA	5.43709626919144	0.0639680218416564
Psmc4 - mRNA	9.14643488942546	0.0448262189142196
Tbc1d10b - mRNA	6.05196981378778	0.0195843758595945
