# Supplementary material for: Tumor endothelial cell autophagy is a key vascular‐immune checkpoint in melanoma
Source: EMBO Mol Med. 2023 Nov 27;15(12):e18028. doi: 10.15252/emmm.202318028 (PMC10701618; doi:10.15252/emmm.202318028)
Supplement: Supplementary file 8 — Source Data for Figure 3 [file EMMM-15-e18028-s010.zip › figure_3_raw_data/3b,c/Normalized_data_nanostring/GSEA744.gct.txt]

#1.2
744	6
NAME	description	WT-1	WT-2	WT-3	KO-1	KO-2	KO-3
ENSMUSG00000030111	NA	5.24540839	3.668008851	4.412378475	4.89438175	3.945007268	5.0949367
ENSMUSG00000026834	NA	3.588296104	2.668008851	3.537909358	2.849987631	3.208041674	3.246939794
ENSMUSG00000054555	NA	8.685517911	8.742685537	8.646433814	9.081208811	8.413156104	8.376222811
ENSMUSG00000004730	NA	3.347288004	2.516005757	5.040409698	3.657342553	2.845471594	3.831902295
ENSMUSG00000030790	NA	9.119077566	9.710215411	7.596803047	8.759880714	9.672927723	8.479600551
ENSMUSG00000020178	NA	5.975319227	6.166259718	5.476508813	5.756878226	6.286044186	4.831902295
ENSMUSG00000001729	NA	8.027407738	7.964466258	7.653386575	7.872355444	7.759215861	7.597437041
ENSMUSG00000030695	NA	11.22770639	11.59489782	10.66203067	11.18481956	11.43899611	11.23335073
ENSMUSG00000017390	NA	5.50256623	4.475363773	6.040409698	5.657342553	4.992312983	5.879208009
ENSMUSG00000022309	NA	5.24540839	3.252971351	5.907143167	5.804183941	4.360044767	5.351276454
ENSMUSG00000031465	NA	12.50784705	12.61535357	11.61115834	12.17810153	12.35213338	11.62675134
ENSMUSG00000002289	NA	9.037603505	9.625691337	7.986369858	8.838672317	9.719355084	8.448573655
ENSMUSG00000036777	NA	5.24540839	5.346080756	5.760301779	5.373549587	4.681972862	5.879208009
ENSMUSG00000005871	NA	4.135783899	2.931043257	4.274874952	3.937450472	3.208041674	4.0949367
ENSMUSG00000032375	NA	5.411418342	4.346080756	5.412378475	5.207539635	5.793004175	5.01247454
ENSMUSG00000027193	NA	8.776599634	8.749092779	8.515189281	8.804183941	8.880467016	8.77676074
ENSMUSG00000044338	NA	9.077680944	9.046520474	9.694413843	9.361740284	9.283669379	9.701444731
ENSMUSG00000002985	NA	7.480313423	6.805512374	7.859837452	6.937450472	7.455969187	7.334402635
ENSMUSG00000033576	NA	2.472818886	2.153435678	2.952946857	3.019912632	0.038116672	1.5099742
ENSMUSG00000032204	NA	2.887856386	0.346080756	3.274874952	3.171915725	2.038116672	3.384443318
ENSMUSG00000029378	NA	3.887856386	3.252971351	4.537909358	4.019912632	3.73855639	3.925011699
ENSMUSG00000019987	NA	4.135783899	3.433543597	4.760301779	4.309419249	2.623079173	4.172939212
ENSMUSG00000021125	NA	5.50256623	4.153435678	6.379211612	6.059440996	5.561678628	5.807654748
ENSMUSG00000007880	NA	6.135783899	6.346080756	6.625372199	6.292931126	6.513850103	6.432806339
ENSMUSG00000015709	NA	2.20978448	2.668008851	2.952946857	3.550427349	2.845471594	3.384443318
ENSMUSG00000026628	NA	9.509908205	8.046520474	9.310498861	10.00985897	10.80381716	10.57606339
ENSMUSG00000034218	NA	4.135783899	3.346080756	5.20087437	4.097915144	4.125579514	4.246939794
ENSMUSG00000024182	NA	5.932250505	5.685930759	6.238349076	5.958512087	6.304903213	5.757901713
ENSMUSG00000002602	NA	5.842052696	5.127440469	4.760301779	4.804183941	3.360044767	4.969405818
ENSMUSG00000060802	NA	11.71757912	11.82054722	12.02641901	12.62292072	12.70033998	12.64632454
ENSMUSG00000024959	NA	7.538908077	7.17897077	7.162400222	7.267840145	7.386844827	7.182399542
ENSMUSG00000024232	NA	4.695211308	4.516005757	5.537909358	4.849987631	4.561678628	4.782992694
ENSMUSG00000026630	NA	3.887856386	3.869642712	4.537909358	4.019912632	3.497548291	4.625451417
ENSMUSG00000003873	NA	6.588296104	6.997132447	6.412378475	6.49384382	6.247570038	7.043952772
ENSMUSG00000002083	NA	5.842052696	4.516005757	6.310498861	5.550427349	5.323518891	5.947379512
ENSMUSG00000006464	NA	3.472818886	3.153435678	4.537909358	3.434950131	3.623079173	4.172939212
ENSMUSG00000030268	NA	4.695211308	4.346080756	5.274874952	4.550427349	4.681972862	4.679899201
ENSMUSG00000057329	NA	5.560281728	5.516005757	6.082229874	5.99973475	5.430434095	5.879208009
ENSMUSG00000007659	NA	6.953945576	7.114265081	6.97531467	6.905270066	6.819476386	6.925011699
ENSMUSG00000000317	NA	8.403556224	8.438837897	8.444799953	8.777765593	8.577275483	8.754734434
ENSMUSG00000004446	NA	4.695211308	4.204061751	4.653386575	4.657342553	4.681972862	4.831902295
ENSMUSG00000032000	NA	6.363589817	5.77234551	6.238349076	6.815771915	7.227941231	6.719427565
ENSMUSG00000017716	NA	7.745837381	7.77234551	7.941631544	7.937450472	6.945007268	7.9584347
ENSMUSG00000014453	NA	3.057781387	3.594008269	3.274874952	3.937450472	3.845471594	2.732366621
ENSMUSG00000030528	NA	5.20978448	4.300277066	5.537909358	5.019912632	4.561678628	5.317329122
ENSMUSG00000027358	NA	6.097309751	5.07400121	6.162400222	6.449900473	6.481060168	6.172939212
ENSMUSG00000078566	NA	7.218773264	7.658963711	6.274874952	7.233691923	8.974754611	7.392617249
ENSMUSG00000022051	NA	7.824494325	7.603468598	7.747362723	8.121450658	8.517896936	8.196474727
ENSMUSG00000017146	NA	5.097309751	4.77234551	5.040409698	5.276252385	4.561678628	5.652932154
ENSMUSG00000041147	NA	5.695211308	4.475363773	5.907143167	5.135389849	5.286044186	6.246939794
ENSMUSG00000026918	NA	5.910224199	4.931043257	5.810927852	5.097915144	5.125579514	5.416864795
ENSMUSG00000024002	NA	7.163980791	7.240898519	7.20087437	7.325721062	7.63057371	7.611512226
ENSMUSG00000034329	NA	5.642743888	4.346080756	6.122871858	5.89438175	5.167399689	5.947379512
ENSMUSG00000052013	NA	3.887856386	3.516005757	5.760301779	4.242305053	4.125579514	4.384443318
ENSMUSG00000036887	NA	3.695211308	2.668008851	3.952946857	3.756878226	2.845471594	3.732366621
ENSMUSG00000036905	NA	5.770499435	4.433543597	6.238349076	5.872355444	5.430434095	5.925011699
ENSMUSG00000024371	NA	3.057781387	3.252971351	4.274874952	3.756878226	3.73855639	4.568867889
ENSMUSG00000049130	NA	4.411418342	3.516005757	4.760301779	3.657342553	3.623079173	4.0949367
ENSMUSG00000079105	NA	2.887856386	1.346080756	3.274874952	3.550427349	2.623079173	3.384443318
ENSMUSG00000025888	NA	5.61577684	4.516005757	5.476508813	6.309419249	6.208041674	6.153830389
ENSMUSG00000031628	NA	9.369655817	9.331922693	9.362337793	9.26361556	9.36903355	9.442681087
ENSMUSG00000026029	NA	8.457711994	8.270893259	8.370799372	8.567664054	8.789660731	8.380338919
ENSMUSG00000028914	NA	6.116675076	5.821814187	6.122871858	6.225027062	6.247570038	6.264861702
ENSMUSG00000040525	NA	4.932250505	3.805512374	4.537909358	5.276252385	4.896097667	5.172939212
ENSMUSG00000020702	NA	4.695211308	2.805512374	5.20087437	4.171915725	4.125579514	4.384443318
ENSMUSG00000020676	NA	4.411418342	3.153435678	3.760301779	3.434950131	3.623079173	3.5099742
ENSMUSG00000035352	NA	4.347288004	3.153435678	4.274874952	3.309419249	3.208041674	3.5099742
ENSMUSG00000031780	NA	3.588296104	3.346080756	2.952946857	3.849987631	2.623079173	3.625451417
ENSMUSG00000071005	NA	5.057781387	3.869642712	4.760301779	4.979270647	4.945007268	5.0949367
ENSMUSG00000035385	NA	7.173258604	6.584485495	6.20087437	7.259378567	7.806300997	7.064563051
ENSMUSG00000026166	NA	2.20978448	2.668008851	0.952946857	3.434950131	2.360044767	2.5099742
ENSMUSG00000094686	NA	5.472818886	5.454605213	6.907143167	8.557346763	7.962929176	7.554368319
ENSMUSG00000031779	NA	4.347288004	4.346080756	4.952946857	4.434950131	4.497548291	4.568867889
ENSMUSG00000004814	NA	2.887856386	2.153435678	3.760301779	3.309419249	3.038116672	3.925011699
ENSMUSG00000023235	NA	3.794746981	3.668008851	4.412378475	4.019912632	4.038116672	4.01247454
ENSMUSG00000070464	NA	4.135783899	3.738398179	4.952946857	4.171915725	3.845471594	3.925011699
ENSMUSG00000073888	NA	3.588296104	3.153435678	5.122871858	4.242305053	4.038116672	3.831902295
ENSMUSG00000074715	NA	3.975319227	3.433543597	3.537909358	3.849987631	3.208041674	3.925011699
ENSMUSG00000000982	NA	3.472818886	3.252971351	4.653386575	4.242305053	2.845471594	4.01247454
ENSMUSG00000018930	NA	5.442445237	4.153435678	5.34526428	5.49384382	4.992312983	5.757901713
ENSMUSG00000035042	NA	4.135783899	3.668008851	4.412378475	4.097915144	4.497548291	4.5099742
ENSMUSG00000018927	NA	4.887856386	3.433543597	5.537909358	4.657342553	4.561678628	4.925011699
ENSMUSG00000035373	NA	4.588296104	3.516005757	3.537909358	4.171915725	4.125579514	4.831902295
ENSMUSG00000009185	NA	5.887856386	3.989936946	5.040409698	5.097915144	4.845471594	5.597437041
ENSMUSG00000019122	NA	4.411418342	3.989936946	4.952946857	3.550427349	4.561678628	4.831902295
ENSMUSG00000027793	NA	3.695211308	2.346080756	4.952946857	3.657342553	3.208041674	4.246939794
ENSMUSG00000041431	NA	3.057781387	2.153435678	4.274874952	3.434950131	2.845471594	3.925011699
ENSMUSG00000070348	NA	10.45009881	10.76446048	10.24756761	10.29603704	9.553816511	10.13202602
ENSMUSG00000000184	NA	7.23658454	6.649861504	5.859837452	6.464697475	5.793004175	6.583223182
ENSMUSG00000034165	NA	7.65604071	7.530956099	7.395890353	7.412230055	7.266935363	7.210413918
ENSMUSG00000002068	NA	5.31412114	5.228723805	5.707834359	5.49384382	4.286044186	5.134465065
ENSMUSG00000042417	NA	3.695211308	3.046520474	4.859837452	4.309419249	4.038116672	2.925011699
ENSMUSG00000049103	NA	4.745837381	3.989936946	4.274874952	4.937450472	4.623079173	4.679899201
ENSMUSG00000047898	NA	3.20978448	1.931043257	3.537909358	3.657342553	2.845471594	2.925011699
ENSMUSG00000079227	NA	2.887856386	2.805512374	4.122871858	3.309419249	3.208041674	3.831902295
ENSMUSG00000029530	NA	2.695211308	0.346080756	3.537909358	2.657342553	2.360044767	2.732366621
ENSMUSG00000051439	NA	4.975319227	4.738398179	5.412378475	5.657342553	6.413156104	5.969405818
ENSMUSG00000008845	NA	5.411418342	3.989936946	5.596803047	5.682877645	5.167399689	5.706371412
ENSMUSG00000030724	NA	3.20978448	2.931043257	4.122871858	4.309419249	3.497548291	3.625451417
ENSMUSG00000028076	NA	5.695211308	5.204061751	5.707834359	5.916076821	5.167399689	5.879208009
ENSMUSG00000027863	NA	3.695211308	3.046520474	3.537909358	3.657342553	3.623079173	3.246939794
ENSMUSG00000022667	NA	4.588296104	3.805512374	4.952946857	4.657342553	4.430434095	3.732366621
ENSMUSG00000040197	NA	2.695211308	2.516005757	4.122871858	3.756878226	3.497548291	3.625451417
ENSMUSG00000005763	NA	3.887856386	2.516005757	4.412378475	4.019912632	3.945007268	4.384443318
ENSMUSG00000030336	NA	4.588296104	3.346080756	4.537909358	4.019912632	4.561678628	4.568867889
ENSMUSG00000016496	NA	4.411418342	3.989936946	5.596803047	5.434950131	5.247570038	5.879208009
ENSMUSG00000035914	NA	8.145244228	8.642996963	7.773125819	7.916076821	7.286044186	7.913696386
ENSMUSG00000026012	NA	5.842052696	4.046520474	5.810927852	5.522412973	4.793004175	5.625451417
ENSMUSG00000034652	NA	3.20978448	2.805512374	3.760301779	3.309419249	2.845471594	3.625451417
ENSMUSG00000002944	NA	10.21428587	9.975437376	10.10015178	10.88890662	12.17990451	10.27595088
ENSMUSG00000029084	NA	10.03506131	9.909277028	10.00551491	10.16173595	10.31074646	9.830398704
ENSMUSG00000032094	NA	3.794746981	2.931043257	4.274874952	4.097915144	4.125579514	3.5099742
ENSMUSG00000032093	NA	1.887856386	2.668008851	3.537909358	3.309419249	2.623079173	4.01247454
ENSMUSG00000002033	NA	4.531712575	3.989936946	4.760301779	4.49384382	3.497548291	4.679899201
ENSMUSG00000023274	NA	2.472818886	2.931043257	0.952946857	1.849987631	3.038116672	3.831902295
ENSMUSG00000017652	NA	5.61577684	5.475363773	5.760301779	5.207539635	5.247570038	5.416864795
ENSMUSG00000031132	NA	4.588296104	3.869642712	5.274874952	4.171915725	4.125579514	4.5099742
ENSMUSG00000005087	NA	4.642743888	3.346080756	2.952946857	4.849987631	3.208041674	4.831902295
ENSMUSG00000055447	NA	9.728634309	9.585679285	9.589571477	9.902555681	10.10016281	9.807654748
ENSMUSG00000015355	NA	4.20978448	3.594008269	4.537909358	4.019912632	3.208041674	3.732366621
ENSMUSG00000024669	NA	1.887856386	1.346080756	0.952946857	2.171915725	2.038116672	2.732366621
ENSMUSG00000024670	NA	3.975319227	3.433543597	3.760301779	4.434950131	2.845471594	3.246939794
ENSMUSG00000018774	NA	4.932250505	4.70363276	5.537909358	5.097915144	4.497548291	4.831902295
ENSMUSG00000030156	NA	3.057781387	1.346080756	3.952946857	3.657342553	2.038116672	3.0949367
ENSMUSG00000025163	NA	3.057781387	2.346080756	3.952946857	3.657342553	2.623079173	3.246939794
ENSMUSG00000019489	NA	3.695211308	4.346080756	4.952946857	4.849987631	4.038116672	4.679899201
ENSMUSG00000024610	NA	4.057781387	3.805512374	4.537909358	5.135389849	4.208041674	4.879208009
ENSMUSG00000003379	NA	3.057781387	1.668008851	2.952946857	3.434950131	3.038116672	2.925011699
ENSMUSG00000040592	NA	3.20978448	1.931043257	3.274874952	1.849987631	2.360044767	2.925011699
ENSMUSG00000075122	NA	4.531712575	3.738398179	5.20087437	4.550427349	4.208041674	5.0949367
ENSMUSG00000038147	NA	3.588296104	3.252971351	3.274874952	3.657342553	3.038116672	3.5099742
ENSMUSG00000022901	NA	5.560281728	4.153435678	5.707834359	5.207539635	5.038116672	5.246939794
ENSMUSG00000053977	NA	2.887856386	2.931043257	4.122871858	4.309419249	3.497548291	4.0949367
ENSMUSG00000053044	NA	4.057781387	3.252971351	4.274874952	4.019912632	3.845471594	4.172939212
ENSMUSG00000022657	NA	3.472818886	2.346080756	4.653386575	3.550427349	3.497548291	3.5099742
ENSMUSG00000006398	NA	5.818593723	5.869642712	6.20087437	6.019912632	5.208041674	5.902291622
ENSMUSG00000044201	NA	5.057781387	3.931043257	5.20087437	4.604875133	4.430434095	5.01247454
ENSMUSG00000000303	NA	2.887856386	3.346080756	4.274874952	3.434950131	3.038116672	3.925011699
ENSMUSG00000031673	NA	3.057781387	2.153435678	2.537909358	3.171915725	2.623079173	2.925011699
ENSMUSG00000024304	NA	5.379709482	4.346080756	5.810927852	5.577908085	5.286044186	5.568867889
ENSMUSG00000031871	NA	12.30359815	12.34907153	12.06277751	12.1795037	12.12822909	12.05268367
ENSMUSG00000025358	NA	6.50256623	6.228723805	6.082229874	5.99973475	6.286044186	6.228792447
ENSMUSG00000040274	NA	5.097309751	5.454605213	5.596803047	5.780724968	6.167399689	5.831902295
ENSMUSG00000023067	NA	8.929515537	8.801407976	8.319269071	8.966331592	10.16094467	9.04135566
ENSMUSG00000037664	NA	5.531712575	4.516005757	5.20087437	5.707968626	5.592705524	6.054294716
ENSMUSG00000044303	NA	4.057781387	4.433543597	3.537909358	4.49384382	3.497548291	4.0949367
ENSMUSG00000073802	NA	6.758221105	7.2102669	6.122871858	6.631347344	6.871006687	5.991100889
ENSMUSG00000053228	NA	3.472818886	2.805512374	4.537909358	3.434950131	3.038116672	4.01247454
ENSMUSG00000056501	NA	7.812668889	6.631482975	6.883684194	7.844341067	9.128229092	7.182399542
ENSMUSG00000026605	NA	5.669216099	4.516005757	6.238349076	5.604875133	5.125579514	5.902291622
ENSMUSG00000024989	NA	5.347288004	5.07400121	5.810927852	5.707968626	4.125579514	5.947379512
ENSMUSG00000069922	NA	4.135783899	3.668008851	5.040409698	3.309419249	3.845471594	3.625451417
ENSMUSG00000056608	NA	4.695211308	4.252971351	5.596803047	5.434950131	5.247570038	5.479600551
ENSMUSG00000025199	NA	6.943138821	6.685930759	7.122871858	7.135389849	7.455969187	7.246939794
ENSMUSG00000045930	NA	8.528101322	7.982705376	9.261285887	9.144608379	9.88830351	8.930636248
ENSMUSG00000030142	NA	5.745837381	4.204061751	6.040409698	5.682877645	4.793004175	5.5099742
ENSMUSG00000029915	NA	4.057781387	4.153435678	5.20087437	4.373549587	4.208041674	4.879208009
ENSMUSG00000079293	NA	5.135783899	4.300277066	5.122871858	5.276252385	5.125579514	5.679899201
ENSMUSG00000042190	NA	7.371672163	6.763933271	7.219733398	7.381369091	7.071539674	6.867526204
ENSMUSG00000096188	NA	5.61577684	5.276818093	5.274874952	5.49384382	5.652826516	5.210413918
ENSMUSG00000032434	NA	8.956634664	9.080790376	9.002795406	9.151483826	9.278908005	8.961185312
ENSMUSG00000028444	NA	3.472818886	2.931043257	4.537909358	3.937450472	3.360044767	3.732366621
ENSMUSG00000027966	NA	5.642743888	3.346080756	4.952946857	5.434950131	4.793004175	5.282563704
ENSMUSG00000024330	NA	3.347288004	3.046520474	3.952946857	3.550427349	3.208041674	3.625451417
ENSMUSG00000025064	NA	4.411418342	3.668008851	4.537909358	4.019912632	4.208041674	5.0949367
ENSMUSG00000031274	NA	4.887856386	2.153435678	4.859837452	4.804183941	4.561678628	4.782992694
ENSMUSG00000026837	NA	5.20978448	4.631482975	3.952946857	4.097915144	3.360044767	3.831902295
ENSMUSG00000048126	NA	7.806719623	7.234824005	5.810927852	5.404576482	5.082510792	5.732366621
ENSMUSG00000031849	NA	4.745837381	3.046520474	4.653386575	4.604875133	4.286044186	4.831902295
ENSMUSG00000001865	NA	3.347288004	2.805512374	3.760301779	3.550427349	3.038116672	2.925011699
ENSMUSG00000004885	NA	4.472818886	3.594008269	4.537909358	3.657342553	4.208041674	4.246939794
ENSMUSG00000014599	NA	5.50256623	5.07400121	5.596803047	5.849987631	5.395668677	5.706371412
ENSMUSG00000024621	NA	6.733346436	5.915936364	7.20087437	6.682877645	6.360044767	6.693196024
ENSMUSG00000018916	NA	1.887856386	2.153435678	1.952946857	1.849987631	3.845471594	2.925011699
ENSMUSG00000071713	NA	6.457711994	6.379503757	7.019036047	6.89438175	7.812903732	7.153830389
ENSMUSG00000038067	NA	3.347288004	0.346080756	2.952946857	4.89438175	4.125579514	5.539721543
ENSMUSG00000028859	NA	3.057781387	2.931043257	3.537909358	3.434950131	3.73855639	2.925011699
ENSMUSG00000026011	NA	2.887856386	2.153435678	2.537909358	2.657342553	3.845471594	4.01247454
ENSMUSG00000006932	NA	11.81859372	12.03367515	11.67062328	11.89642958	11.67338133	11.80841869
ENSMUSG00000038642	NA	4.887856386	3.805512374	4.859837452	4.756878226	4.561678628	4.384443318
ENSMUSG00000024910	NA	3.588296104	3.346080756	4.537909358	3.937450472	4.208041674	4.01247454
ENSMUSG00000031778	NA	6.330799881	5.018506098	5.997340976	6.508199113	6.395668677	6.524924541
ENSMUSG00000052336	NA	4.472818886	3.433543597	5.274874952	4.49384382	4.038116672	4.448573655
ENSMUSG00000029380	NA	6.191637134	4.433543597	5.952946857	7.389146442	8.421820965	7.873378931
ENSMUSG00000034855	NA	4.280173808	4.204061751	5.760301779	5.135389849	4.896097667	6.9584347
ENSMUSG00000060183	NA	5.472818886	4.70363276	5.997340976	6.059440996	5.208041674	5.679899201
ENSMUSG00000061353	NA	9.759761623	9.71240297	9.944468703	9.47203945	10.22299202	8.910853636
ENSMUSG00000023078	NA	5.24540839	4.153435678	4.859837452	4.89438175	4.992312983	4.782992694
ENSMUSG00000021508	NA	3.887856386	3.046520474	4.537909358	4.604875133	4.038116672	4.625451417
ENSMUSG00000029375	NA	2.472818886	3.433543597	3.537909358	3.434950131	3.623079173	3.831902295
ENSMUSG00000018920	NA	4.745837381	3.869642712	5.274874952	4.657342553	4.845471594	4.969405818
ENSMUSG00000058427	NA	4.411418342	4.100968258	5.34526428	5.631347344	6.577275483	5.5099742
ENSMUSG00000029379	NA	5.531712575	3.805512374	5.907143167	5.059440996	5.167399689	5.448573655
ENSMUSG00000029371	NA	4.347288004	3.153435678	4.952946857	3.756878226	3.360044767	4.01247454
ENSMUSG00000029417	NA	4.794746981	6.018506098	6.596803047	6.916076821	6.187863792	8.172939212
ENSMUSG00000026180	NA	4.280173808	3.153435678	4.952946857	4.979270647	4.208041674	4.732366621
ENSMUSG00000050232	NA	5.669216099	4.100968258	5.810927852	5.276252385	5.082510792	5.782992694
ENSMUSG00000045382	NA	10.61832652	10.62220516	10.27035947	10.72650458	11.09068472	10.43082325
ENSMUSG00000047880	NA	3.20978448	3.153435678	4.412378475	3.550427349	3.038116672	3.925011699
ENSMUSG00000048521	NA	5.057781387	3.346080756	5.122871858	4.937450472	4.497548291	5.210413918
ENSMUSG00000015340	NA	3.20978448	1.668008851	4.274874952	2.171915725	3.497548291	2.925011699
ENSMUSG00000022150	NA	9.180178018	9.030829376	9.408274077	9.728038543	9.715836314	9.642688122
ENSMUSG00000002109	NA	4.057781387	2.931043257	4.412378475	3.309419249	3.360044767	4.384443318
ENSMUSG00000022419	NA	5.669216099	5.300277066	6.040409698	5.99973475	5.710542014	5.757901713
ENSMUSG00000024868	NA	5.173258604	3.594008269	5.274874952	4.49384382	4.286044186	4.679899201
ENSMUSG00000014773	NA	7.097309751	7.039567713	7.747362723	7.536488158	7.766037127	7.686562931
ENSMUSG00000027314	NA	11.38471016	11.47793772	11.19849956	11.45870448	11.64452189	11.14357494
ENSMUSG00000004099	NA	5.910224199	5.805512374	5.952946857	6.207539635	5.464381427	5.732366621
ENSMUSG00000035000	NA	3.588296104	2.668008851	4.537909358	4.756878226	3.623079173	5.01247454
ENSMUSG00000059898	NA	3.057781387	1.931043257	3.760301779	3.171915725	3.360044767	3.246939794
ENSMUSG00000049502	NA	6.560281728	6.505952093	6.97531467	7.317593181	6.832532539	7.219632448
ENSMUSG00000039982	NA	5.280173808	3.931043257	5.040409698	5.059440996	4.681972862	5.384443318
ENSMUSG00000024190	NA	11.8540013	11.4920129	11.68001641	12.07338605	12.68804643	12.09274344
ENSMUSG00000027368	NA	5.842052696	5.018506098	6.34526428	6.292931126	6.883606723	6.652932154
ENSMUSG00000034765	NA	8.057781387	7.821814187	7.707834359	8.357782271	8.948009756	8.196474727
ENSMUSG00000016477	NA	4.932250505	4.390474875	5.760301779	4.937450472	5.360044767	5.317329122
ENSMUSG00000021367	NA	10.13459698	9.808583028	9.314890631	9.167400244	10.94350368	8.182399542
ENSMUSG00000028017	NA	3.20978448	3.252971351	4.274874952	3.434950131	3.497548291	3.732366621
ENSMUSG00000020122	NA	4.20978448	3.252971351	4.760301779	4.242305053	4.038116672	4.172939212
ENSMUSG00000038418	NA	9.652727976	8.100968258	9.711170072	10.41223005	11.62119944	10.82814038
ENSMUSG00000024079	NA	5.695211308	5.668008851	6.680867311	7.019912632	6.341897421	7.351276454
ENSMUSG00000029145	NA	5.695211308	5.17897077	5.274874952	5.059440996	5.286044186	5.5099742
ENSMUSG00000031490	NA	8.549634483	9.166259718	8.181765547	8.345842657	8.945007268	8.452488705
ENSMUSG00000055839	NA	9.565576027	9.69480891	9.061471314	9.259378567	9.203023599	9.0949367
ENSMUSG00000063524	NA	10.80522847	11.20755543	10.35808832	10.57023189	10.91540081	10.57336928
ENSMUSG00000048120	NA	6.996380842	6.70363276	7.019036047	7.116774171	7.395668677	7.144180219
ENSMUSG00000032446	NA	3.588296104	3.046520474	4.122871858	3.849987631	3.360044767	4.172939212
ENSMUSG00000045394	NA	3.794746981	3.931043257	5.274874952	4.097915144	3.73855639	4.679899201
ENSMUSG00000046785	NA	5.953945576	5.789024252	5.760301779	6.225027062	6.125579514	6.432806339
ENSMUSG00000062312	NA	4.472818886	3.516005757	3.274874952	4.434950131	3.623079173	4.246939794
ENSMUSG00000019768	NA	4.531712575	3.433543597	5.040409698	3.756878226	4.125579514	4.317329122
ENSMUSG00000039748	NA	5.24540839	4.77234551	5.537909358	5.242305053	4.992312983	5.679899201
ENSMUSG00000029687	NA	5.7207464	5.454605213	5.476508813	5.89438175	5.038116672	5.947379512
ENSMUSG00000021678	NA	3.794746981	3.433543597	2.537909358	4.019912632	3.497548291	3.384443318
ENSMUSG00000031077	NA	5.173258604	4.555534121	4.653386575	4.804183941	4.623079173	5.0949367
ENSMUSG00000043230	NA	3.887856386	3.738398179	5.707834359	3.849987631	4.038116672	4.246939794
ENSMUSG00000032815	NA	4.280173808	4.204061751	4.274874952	4.171915725	3.360044767	4.448573655
ENSMUSG00000000392	NA	3.695211308	3.668008851	3.952946857	4.171915725	3.73855639	3.925011699
ENSMUSG00000024778	NA	4.135783899	4.252971351	5.20087437	5.171915725	5.395668677	4.448573655
ENSMUSG00000000817	NA	4.135783899	2.805512374	4.952946857	4.604875133	3.623079173	4.625451417
ENSMUSG00000069805	NA	5.7207464	4.046520474	4.859837452	5.207539635	4.681972862	5.351276454
ENSMUSG00000005339	NA	4.642743888	2.805512374	4.760301779	4.657342553	3.945007268	4.448573655
ENSMUSG00000015947	NA	4.057781387	2.805512374	4.537909358	3.657342553	3.497548291	3.732366621
ENSMUSG00000026656	NA	6.037603505	5.018506098	6.785836871	6.135389849	5.652826516	5.855749037
ENSMUSG00000059498	NA	3.057781387	0.346080756	3.760301779	3.657342553	3.360044767	3.246939794
ENSMUSG00000059089	NA	4.057781387	3.594008269	4.412378475	4.756878226	4.125579514	4.5099742
ENSMUSG00000003420	NA	8.469056967	8.130715601	8.319269071	7.905270066	8.213042355	7.867526204
ENSMUSG00000026835	NA	1.887856386	2.931043257	4.412378475	2.849987631	3.038116672	2.732366621
ENSMUSG00000070524	NA	3.588296104	2.516005757	3.537909358	1.849987631	3.038116672	2.925011699
ENSMUSG00000031137	NA	2.20978448	3.153435678	4.653386575	3.849987631	3.360044767	3.732366621
ENSMUSG00000057967	NA	5.770499435	4.153435678	5.760301779	5.631347344	5.395668677	5.855749037
ENSMUSG00000021974	NA	5.24540839	3.516005757	4.952946857	5.207539635	4.286044186	4.782992694
ENSMUSG00000031565	NA	5.173258604	4.475363773	5.537909358	5.309419249	5.497548291	5.479600551
ENSMUSG00000025278	NA	10.18362532	10.45917174	9.895461362	9.945384653	9.889865714	9.966670851
ENSMUSG00000029648	NA	13.00029589	13.10835897	13.08351742	13.20561402	13.94528902	12.8311507
ENSMUSG00000024912	NA	4.745837381	4.046520474	4.859837452	4.804183941	4.681972862	5.01247454
ENSMUSG00000039521	NA	3.794746981	3.153435678	3.760301779	3.756878226	4.038116672	3.925011699
ENSMUSG00000045551	NA	5.097309751	3.433543597	5.653386575	5.49384382	5.167399689	5.246939794
ENSMUSG00000079700	NA	3.472818886	1.931043257	3.952946857	3.171915725	3.038116672	3.732366621
ENSMUSG00000020325	NA	3.057781387	2.346080756	4.412378475	3.171915725	3.360044767	3.5099742
ENSMUSG00000049307	NA	6.191637134	5.127440469	5.810927852	5.979270647	5.561678628	6.334402635
ENSMUSG00000019843	NA	8.934980298	8.969962246	8.941631544	9.153768379	9.443258135	9.051716172
ENSMUSG00000036904	NA	5.996380842	4.77234551	5.476508813	5.756878226	5.395668677	5.807654748
ENSMUSG00000049551	NA	3.794746981	3.346080756	3.952946857	4.171915725	3.038116672	4.01247454
ENSMUSG00000052957	NA	5.280173808	4.738398179	4.122871858	3.849987631	4.430434095	4.01247454
ENSMUSG00000015619	NA	3.887856386	3.668008851	4.122871858	3.434950131	3.208041674	4.246939794
ENSMUSG00000028270	NA	6.770499435	6.877462216	7.552859699	8.203134456	7.779583659	8.779880082
ENSMUSG00000040264	NA	2.887856386	1.346080756	3.274874952	3.019912632	2.360044767	2.5099742
ENSMUSG00000028268	NA	5.379709482	5.204061751	6.238349076	6.292931126	5.681972862	6.693196024
ENSMUSG00000055737	NA	6.31412114	5.789024252	6.412378475	6.135389849	7.015396596	5.855749037
ENSMUSG00000054435	NA	10.44436244	10.64757695	10.43676263	10.50909159	10.71671681	10.39465352
ENSMUSG00000047867	NA	10.32768727	10.28124581	10.26128589	10.51798617	10.91616759	10.46901015
ENSMUSG00000025407	NA	3.20978448	2.931043257	4.122871858	3.849987631	3.497548291	3.831902295
ENSMUSG00000026103	NA	6.411418342	5.945993598	6.760301779	6.171915725	7.247570038	6.568867889
ENSMUSG00000021794	NA	9.890671401	9.90641359	9.593191793	9.788096957	9.829279561	9.708009908
ENSMUSG00000026473	NA	8.3057089	8.124157885	8.804695898	8.666971254	9.077035662	8.73879289
ENSMUSG00000078780	NA	3.975319227	3.516005757	3.760301779	3.434950131	4.125579514	3.732366621
ENSMUSG00000036246	NA	4.411418342	4.300277066	4.274874952	4.707968626	4.360044767	4.625451417
ENSMUSG00000021303	NA	3.20978448	0.931043257	4.653386575	3.550427349	3.208041674	3.831902295
ENSMUSG00000025190	NA	7.442445237	7.362889043	7.460741497	7.216309845	7.505722222	7.064563051
ENSMUSG00000031672	NA	8.476571021	8.574899446	8.452792744	8.357782271	8.162237984	8.372094925
ENSMUSG00000031119	NA	6.996380842	6.216445475	6.412378475	6.464697475	6.060484485	6.246939794
ENSMUSG00000037661	NA	5.411418342	2.805512374	5.859837452	5.373549587	4.992312983	5.134465065
ENSMUSG00000034786	NA	5.560281728	5.612867296	6.274874952	5.99973475	5.819476386	5.902291622
ENSMUSG00000023132	NA	3.347288004	1.931043257	3.760301779	3.657342553	3.360044767	2.732366621
ENSMUSG00000015437	NA	4.347288004	4.204061751	5.040409698	4.434950131	3.623079173	4.246939794
ENSMUSG00000022156	NA	3.887856386	3.433543597	4.952946857	3.550427349	3.208041674	3.732366621
ENSMUSG00000036594	NA	5.61577684	4.516005757	5.997340976	5.99973475	4.845471594	5.855749037
ENSMUSG00000073421	NA	6.077680944	5.127440469	5.412378475	6.292931126	5.710542014	6.367955195
ENSMUSG00000073411	NA	10.70003369	10.80346163	10.85983745	11.42883202	11.51587494	11.55436832
ENSMUSG00000037649	NA	3.695211308	3.046520474	3.760301779	3.019912632	3.623079173	4.246939794
ENSMUSG00000079547	NA	3.887856386	2.516005757	5.122871858	4.097915144	4.208041674	4.384443318
ENSMUSG00000037548	NA	4.472818886	2.516005757	4.122871858	4.097915144	3.945007268	3.625451417
ENSMUSG00000060586	NA	4.472818886	3.594008269	3.952946857	4.171915725	2.845471594	3.384443318
ENSMUSG00000061232	NA	9.09242753	9.344671186	9.782669592	10.37060631	10.4400628	10.57516591
ENSMUSG00000016206	NA	5.745837381	5.931043257	6.162400222	5.979270647	6.561678628	6.0949367
ENSMUSG00000041538	NA	4.932250505	4.475363773	5.20087437	5.434950131	5.038116672	5.054294716
ENSMUSG00000098241	NA	2.472818886	2.153435678	3.760301779	2.849987631	2.623079173	3.0949367
ENSMUSG00000079507	NA	3.472818886	1.346080756	3.274874952	4.019912632	2.845471594	3.625451417
ENSMUSG00000067235	NA	5.097309751	3.516005757	5.596803047	5.550427349	5.038116672	5.597437041
ENSMUSG00000091705	NA	5.588296104	3.805512374	5.707834359	5.341840727	4.561678628	5.448573655
ENSMUSG00000067212	NA	6.865136309	6.346080756	7.582303477	7.756878226	8.038116672	7.890795984
ENSMUSG00000020399	NA	2.20978448	2.805512374	3.952946857	3.019912632	4.286044186	3.5099742
ENSMUSG00000026874	NA	3.472818886	1.931043257	4.274874952	2.434950131	3.038116672	2.5099742
ENSMUSG00000003283	NA	3.588296104	3.153435678	4.412378475	3.849987631	3.038116672	3.925011699
ENSMUSG00000034245	NA	3.794746981	3.594008269	4.274874952	3.171915725	3.360044767	4.01247454
ENSMUSG00000024454	NA	4.887856386	4.77234551	5.596803047	4.49384382	4.845471594	4.5099742
ENSMUSG00000026313	NA	5.097309751	4.668008851	5.476508813	5.577908085	5.623079173	5.317329122
ENSMUSG00000008855	NA	6.297247322	6.100968258	6.122871858	6.564233148	6.607972281	6.0949367
ENSMUSG00000027360	NA	4.794746981	4.252971351	4.952946857	5.827267554	6.082510792	6.054294716
ENSMUSG00000025001	NA	5.057781387	4.555534121	5.596803047	5.780724968	4.73855639	5.448573655
ENSMUSG00000029798	NA	5.280173808	4.631482975	5.274874952	6.189837633	4.992312983	5.879208009
ENSMUSG00000022528	NA	8.993764894	9.161464052	8.798436908	9.299136276	9.575335073	9.226507894
ENSMUSG00000040289	NA	9.196195416	8.791095602	9.563971654	9.337827664	9.874167027	8.741995322
ENSMUSG00000021109	NA	6.560281728	5.989936946	6.444799953	6.958512087	6.696328155	7.424857586
ENSMUSG00000037012	NA	7.135783899	7.159861947	7.327986288	7.126112036	7.093399108	7.064563051
ENSMUSG00000000628	NA	5.472818886	4.77234551	4.760301779	4.242305053	4.038116672	4.679899201
ENSMUSG00000046711	NA	5.770499435	5.346080756	5.476508813	5.059440996	5.710542014	5.757901713
ENSMUSG00000066551	NA	8.280173808	8.120867815	8.029762454	8.144608379	8.130873813	8.359639927
ENSMUSG00000029556	NA	3.695211308	2.805512374	3.760301779	3.756878226	2.623079173	3.0949367
ENSMUSG00000025499	NA	3.794746981	3.594008269	4.274874952	3.849987631	3.360044767	3.384443318
ENSMUSG00000016194	NA	3.472818886	2.346080756	4.274874952	3.937450472	2.623079173	3.246939794
ENSMUSG00000037405	NA	6.745837381	6.668008851	7.871810094	8.064306751	9.05492496	8.757901713
ENSMUSG00000001029	NA	9.844958427	10.10013312	9.649914383	9.941423017	9.3667916	9.799993047
ENSMUSG00000032174	NA	3.347288004	1.346080756	4.412378475	3.550427349	3.73855639	4.01247454
ENSMUSG00000026009	NA	5.794746981	4.204061751	5.34526428	5.404576482	5.247570038	5.172939212
ENSMUSG00000000732	NA	4.280173808	3.046520474	4.859837452	4.171915725	3.945007268	3.925011699
ENSMUSG00000021379	NA	4.411418342	3.738398179	4.274874952	3.849987631	5.082510792	3.5099742
ENSMUSG00000031551	NA	5.057781387	3.516005757	5.596803047	4.937450472	4.793004175	4.732366621
ENSMUSG00000003541	NA	8.785701842	7.997132447	8.452792744	8.726504577	9.665650557	9.064563051
ENSMUSG00000039997	NA	6.154642926	5.668008851	7.20087437	7.464697475	7.63057371	7.432806339
ENSMUSG00000064215	NA	8.755135125	8.727623707	8.2103347	8.49384382	8.619317254	8.376222811
ENSMUSG00000010358	NA	7.764373332	7.716768163	7.582303477	7.932136672	7.858295635	7.699798759
ENSMUSG00000026896	NA	6.077680944	5.885239567	6.707834359	7.171915725	6.908481392	7.19179824
ENSMUSG00000034459	NA	4.887856386	4.390474875	4.952946857	5.434950131	4.896097667	5.925011699
ENSMUSG00000045932	NA	5.887856386	5.535905315	6.567656701	6.522412973	5.96885401	6.831902295
ENSMUSG00000074896	NA	6.191637134	5.368448569	6.653386575	6.926803228	6.146641129	7.163416438
ENSMUSG00000025491	NA	3.347288004	2.153435678	3.952946857	3.171915725	2.623079173	3.625451417
ENSMUSG00000060591	NA	10.70484001	10.71894582	10.45079869	10.53122604	10.98063118	10.62110987
ENSMUSG00000095498	NA	5.097309751	4.300277066	5.596803047	5.404576482	4.623079173	5.416864795
ENSMUSG00000022967	NA	8.442445237	8.683702658	8.515189281	8.926803228	8.911560785	8.876296414
ENSMUSG00000055170	NA	2.472818886	2.668008851	3.537909358	1.434950131	3.623079173	3.384443318
ENSMUSG00000020009	NA	8.227706388	8.185284544	8.420552407	8.550427349	8.6155455	8.479600551
ENSMUSG00000022965	NA	9.067765476	9.048253441	8.680867311	8.937450472	9.093399108	8.57606339
ENSMUSG00000023830	NA	8.791738231	8.863750144	8.924490411	8.877893627	8.460181439	8.325891135
ENSMUSG00000006538	NA	5.173258604	3.252971351	4.859837452	5.059440996	4.845471594	5.448573655
ENSMUSG00000031537	NA	5.910224199	5.412169946	5.997340976	5.756878226	5.96885401	5.902291622
ENSMUSG00000004221	NA	6.116675076	6.100968258	6.810927852	6.536488158	6.497548291	6.416864795
ENSMUSG00000018654	NA	2.472818886	3.046520474	3.274874952	3.434950131	2.623079173	2.925011699
ENSMUSG00000025997	NA	3.472818886	2.516005757	4.122871858	3.550427349	3.623079173	3.925011699
ENSMUSG00000018168	NA	4.057781387	3.346080756	4.760301779	4.019912632	3.845471594	3.831902295
ENSMUSG00000016529	NA	3.695211308	3.738398179	4.274874952	4.49384382	4.497548291	3.831902295
ENSMUSG00000032089	NA	4.472818886	4.390474875	5.20087437	4.434950131	4.681972862	4.625451417
ENSMUSG00000004371	NA	5.135783899	3.668008851	4.760301779	5.242305053	4.561678628	5.5099742
ENSMUSG00000073889	NA	2.472818886	3.046520474	4.122871858	4.171915725	4.125579514	3.732366621
ENSMUSG00000018341	NA	3.887856386	2.668008851	3.274874952	3.171915725	2.845471594	3.732366621
ENSMUSG00000031712	NA	4.642743888	4.204061751	5.122871858	4.550427349	4.945007268	4.625451417
ENSMUSG00000001741	NA	6.395651026	6.574899446	5.476508813	6.309419249	5.819476386	6.172939212
ENSMUSG00000025929	NA	3.057781387	3.046520474	4.760301779	4.242305053	4.430434095	4.0949367
ENSMUSG00000039217	NA	5.24540839	3.346080756	5.707834359	5.464697475	4.793004175	5.317329122
ENSMUSG00000070427	NA	6.017139402	5.07400121	5.760301779	6.276252385	5.845471594	6.317329122
ENSMUSG00000026070	NA	3.794746981	3.738398179	4.952946857	4.242305053	3.945007268	4.0949367
ENSMUSG00000027399	NA	3.588296104	3.516005757	4.122871858	4.373549587	3.038116672	3.384443318
ENSMUSG00000027398	NA	5.50256623	3.153435678	4.952946857	5.309419249	4.845471594	5.5099742
ENSMUSG00000026073	NA	5.910224199	4.346080756	5.997340976	5.276252385	5.038116672	6.054294716
ENSMUSG00000026981	NA	3.887856386	3.346080756	4.122871858	3.937450472	3.497548291	3.5099742
ENSMUSG00000027720	NA	3.20978448	3.252971351	3.760301779	2.657342553	2.360044767	3.0949367
ENSMUSG00000030745	NA	3.057781387	1.668008851	3.274874952	2.849987631	3.038116672	3.831902295
ENSMUSG00000037157	NA	5.057781387	4.300277066	5.596803047	5.242305053	4.208041674	5.416864795
ENSMUSG00000049093	NA	4.280173808	2.668008851	5.040409698	3.937450472	4.125579514	4.0949367
ENSMUSG00000026420	NA	4.347288004	3.869642712	5.122871858	4.937450472	4.360044767	4.625451417
ENSMUSG00000026770	NA	3.347288004	2.346080756	4.760301779	3.434950131	2.845471594	4.172939212
ENSMUSG00000068227	NA	3.887856386	3.931043257	4.537909358	3.657342553	3.360044767	4.0949367
ENSMUSG00000031304	NA	8.011977697	8.191570807	7.895461362	8.567664054	8.346455702	8.304390066
ENSMUSG00000024810	NA	4.887856386	3.805512374	4.859837452	4.804183941	4.038116672	5.134465065
ENSMUSG00000031750	NA	4.932250505	3.869642712	4.760301779	4.171915725	4.430434095	4.01247454
ENSMUSG00000000869	NA	3.347288004	3.594008269	4.653386575	4.019912632	3.208041674	4.172939212
ENSMUSG00000025746	NA	6.602101903	5.127440469	7.34526428	7.611538863	8.73160363	8.498658886
ENSMUSG00000027947	NA	2.20978448	2.931043257	4.859837452	4.309419249	4.286044186	4.0949367
ENSMUSG00000003882	NA	5.20978448	4.046520474	5.274874952	5.059440996	4.208041674	4.925011699
ENSMUSG00000041324	NA	4.280173808	2.931043257	4.537909358	4.49384382	4.73855639	4.246939794
ENSMUSG00000018899	NA	7.818593723	7.70802453	8.336651149	8.71726637	8.769435703	8.908005274
ENSMUSG00000031627	NA	7.782674149	6.797291868	8.2103347	7.762876967	7.851897864	7.896555253
ENSMUSG00000003184	NA	7.182477134	7.172629243	7.219733398	7.207539635	7.323518891	6.902291622
ENSMUSG00000021356	NA	2.472818886	3.668008851	3.760301779	4.171915725	3.208041674	4.01247454
ENSMUSG00000029771	NA	1.472818886	2.931043257	3.537909358	2.657342553	3.038116672	3.246939794
ENSMUSG00000025498	NA	6.411418342	6.252971351	6.412378475	6.979270647	6.932934436	7.054294716
ENSMUSG00000041515	NA	7.322484613	7.222597702	6.507535708	6.937450472	6.95697991	6.936238954
ENSMUSG00000002325	NA	7.567336485	7.475363773	7.798436908	7.89983618	7.717596772	7.77676074
ENSMUSG00000035692	NA	7.85364067	7.70802453	8.172115377	8.353813369	8.093399108	8.338639628
ENSMUSG00000042284	NA	6.154642926	5.931043257	6.73430657	7.242305053	7.237789017	7.084883036
ENSMUSG00000015533	NA	8.297247322	8.120867815	8.353826293	8.408408344	8.208041674	8.255928577
ENSMUSG00000027009	NA	4.887856386	3.433543597	5.476508813	4.171915725	3.623079173	3.831902295
ENSMUSG00000027111	NA	9.748943292	9.936667806	9.757077878	10.19539288	9.883606723	10.08866137
ENSMUSG00000005947	NA	3.347288004	1.668008851	4.412378475	3.309419249	3.360044767	4.01247454
ENSMUSG00000030830	NA	3.347288004	3.433543597	5.412378475	4.756878226	3.623079173	3.925011699
ENSMUSG00000030786	NA	5.097309751	4.046520474	6.082229874	5.207539635	4.896097667	5.732366621
ENSMUSG00000027087	NA	8.873698323	8.586872088	8.817133001	8.780724968	9.428285629	8.396686913
ENSMUSG00000030789	NA	3.695211308	2.931043257	5.040409698	3.937450472	3.945007268	3.384443318
ENSMUSG00000000290	NA	4.20978448	3.738398179	4.859837452	4.097915144	4.430434095	4.317329122
ENSMUSG00000020689	NA	9.29512415	9.576101191	8.958571406	9.244450325	9.90075403	8.77676074
ENSMUSG00000025321	NA	4.411418342	3.594008269	4.537909358	4.097915144	4.125579514	3.925011699
ENSMUSG00000057963	NA	5.560281728	5.853875396	6.040409698	5.577908085	5.395668677	5.479600551
ENSMUSG00000027276	NA	8.196195416	8.379503757	8.362337793	8.501039322	8.38241258	8.124684044
ENSMUSG00000002799	NA	7.701637577	7.877462216	7.952946857	8.158326661	8.172542993	7.813754948
ENSMUSG00000028530	NA	8.948552317	8.861780594	8.701139706	9.061875925	9.28841509	9.215030546
ENSMUSG00000024789	NA	6.037603505	5.252971351	6.379211612	6.276252385	6.430434095	6.539721543
ENSMUSG00000031805	NA	8.363589817	8.498365598	8.603998548	8.427416459	8.779583659	8.347076465
ENSMUSG00000001552	NA	4.588296104	3.153435678	4.859837452	4.309419249	3.623079173	4.246939794
ENSMUSG00000000708	NA	5.996380842	5.721120187	5.952946857	6.682877645	6.623079173	6.554368319
ENSMUSG00000062960	NA	12.05119158	12.06204275	12.17332518	12.09554034	12.26181675	11.58500759
ENSMUSG00000028678	NA	5.24540839	4.9607906	5.653386575	5.373549587	4.793004175	5.210413918
ENSMUSG00000031424	NA	4.280173808	2.153435678	3.760301779	2.434950131	2.623079173	2.246939794
ENSMUSG00000057439	NA	5.745837381	3.594008269	5.810927852	5.309419249	5.323518891	5.732366621
ENSMUSG00000005672	NA	5.910224199	6.465021829	5.810927852	5.804183941	6.038116672	6.282563704
ENSMUSG00000079853	NA	4.135783899	2.931043257	4.653386575	4.49384382	3.845471594	4.679899201
ENSMUSG00000079299	NA	2.887856386	2.153435678	2.537909358	2.849987631	3.038116672	2.246939794
ENSMUSG00000030165	NA	2.887856386	1.346080756	3.274874952	3.171915725	3.497548291	2.732366621
ENSMUSG00000030114	NA	5.7207464	3.805512374	5.760301779	5.464697475	5.247570038	5.782992694
ENSMUSG00000030149	NA	4.135783899	2.668008851	4.412378475	4.097915144	3.845471594	4.0949367
ENSMUSG00000030265	NA	6.330799881	5.931043257	7.162400222	7.059440996	6.806300997	6.757901713
ENSMUSG00000030124	NA	5.411418342	3.594008269	5.952946857	5.309419249	4.845471594	5.757901713
ENSMUSG00000055541	NA	2.887856386	3.153435678	4.952946857	3.434950131	2.038116672	3.732366621
ENSMUSG00000032796	NA	2.695211308	3.046520474	4.274874952	3.434950131	3.360044767	3.831902295
ENSMUSG00000026639	NA	-0.112143614	1.931043257	3.760301779	-0.150012369	1.623079173	3.246939794
ENSMUSG00000026479	NA	3.588296104	3.516005757	4.537909358	3.937450472	3.623079173	3.732366621
ENSMUSG00000000409	NA	5.932250505	4.989936946	5.760301779	5.937450472	5.561678628	6.210413918
ENSMUSG00000063229	NA	11.18935258	11.42856248	10.69946118	10.90730251	11.27233535	10.99982216
ENSMUSG00000030246	NA	4.842052696	3.989936946	4.412378475	4.434950131	3.945007268	4.172939212
ENSMUSG00000001123	NA	8.708035348	8.668008851	8.468646695	8.666971254	8.421820965	8.939032169
ENSMUSG00000034394	NA	4.057781387	3.869642712	4.412378475	4.49384382	4.430434095	4.172939212
ENSMUSG00000070873	NA	3.20978448	1.346080756	3.760301779	3.434950131	3.360044767	2.246939794
ENSMUSG00000062593	NA	5.24540839	3.516005757	4.859837452	4.804183941	4.497548291	4.568867889
ENSMUSG00000034205	NA	6.227706388	5.631482975	4.274874952	4.849987631	4.681972862	4.172939212
ENSMUSG00000024399	NA	5.173258604	3.516005757	4.537909358	5.242305053	4.286044186	5.448573655
ENSMUSG00000079018	NA	10.23326163	10.24619282	10.52280247	11.01489456	11.16933058	10.73317147
ENSMUSG00000022582	NA	4.057781387	3.046520474	4.653386575	3.434950131	3.845471594	4.384443318
ENSMUSG00000004707	NA	3.472818886	2.668008851	4.760301779	3.849987631	3.497548291	4.317329122
ENSMUSG00000025779	NA	7.200739341	7.264943993	7.444799953	7.707968626	7.845471594	7.618498656
ENSMUSG00000069515	NA	5.531712575	4.631482975	5.596803047	5.434950131	5.247570038	5.416864795
ENSMUSG00000096644	NA	3.20978448	1.346080756	4.412378475	4.097915144	2.845471594	4.01247454
ENSMUSG00000094196	NA	3.887856386	3.516005757	4.274874952	4.171915725	3.497548291	3.831902295
ENSMUSG00000033343	NA	4.794746981	2.931043257	4.760301779	5.135389849	4.430434095	5.317329122
ENSMUSG00000035427	NA	4.280173808	3.252971351	5.274874952	4.373549587	3.73855639	4.172939212
ENSMUSG00000031925	NA	5.953945576	5.390474875	6.310498861	6.078806321	6.247570038	6.228792447
ENSMUSG00000023050	NA	5.379709482	5.228723805	5.707834359	5.404576482	5.623079173	5.448573655
ENSMUSG00000071369	NA	6.135783899	6.032581283	6.785836871	6.097915144	6.247570038	5.807654748
ENSMUSG00000028284	NA	7.61577684	7.658963711	7.625372199	7.937450472	8.038116672	7.855749037
ENSMUSG00000024235	NA	4.842052696	4.516005757	6.162400222	5.89438175	6.464381427	6.054294716
ENSMUSG00000046709	NA	3.975319227	2.346080756	3.760301779	3.937450472	3.038116672	3.732366621
ENSMUSG00000026390	NA	4.20978448	3.252971351	4.122871858	4.550427349	3.623079173	4.01247454
ENSMUSG00000020184	NA	5.669216099	5.346080756	6.040409698	6.292931126	6.286044186	5.969405818
ENSMUSG00000035683	NA	4.975319227	5.127440469	5.412378475	5.059440996	3.945007268	5.416864795
ENSMUSG00000009376	NA	7.2541786	6.989936946	6.883684194	7.198715785	7.026801359	7.255928577
ENSMUSG00000030605	NA	9.779640089	9.754410497	9.332325224	9.433070398	9.717596772	8.816795402
ENSMUSG00000018169	NA	7.7207464	7.768145522	7.747362723	7.838672317	7.896097667	7.334402635
ENSMUSG00000054612	NA	5.347288004	5.323360679	5.537909358	5.059440996	4.681972862	5.597437041
ENSMUSG00000040987	NA	3.347288004	3.516005757	4.537909358	3.657342553	3.623079173	4.246939794
ENSMUSG00000031004	NA	7.218773264	6.869642712	8.102693976	8.194283538	7.125579514	8.828893545
ENSMUSG00000024806	NA	6.037603505	4.631482975	4.859837452	5.276252385	4.73855639	5.317329122
ENSMUSG00000032498	NA	5.31412114	5.127440469	5.476508813	5.341840727	5.208041674	5.479600551
ENSMUSG00000049723	NA	4.057781387	3.046520474	4.412378475	4.373549587	4.038116672	3.246939794
ENSMUSG00000050578	NA	3.794746981	3.153435678	3.760301779	3.550427349	2.360044767	3.831902295
ENSMUSG00000043089	NA	4.347288004	4.153435678	4.412378475	4.657342553	3.73855639	3.625451417
ENSMUSG00000018623	NA	3.794746981	2.153435678	4.653386575	3.937450472	3.845471594	3.0949367
ENSMUSG00000017737	NA	3.887856386	3.594008269	5.040409698	3.937450472	4.125579514	3.925011699
ENSMUSG00000041445	NA	11.06465286	10.96217007	10.89985313	11.06915615	10.96663505	10.79229044
ENSMUSG00000026712	NA	4.411418342	4.046520474	4.952946857	4.604875133	4.286044186	4.679899201
ENSMUSG00000031928	NA	5.842052696	5.755471692	5.997340976	5.979270647	5.681972862	5.5099742
ENSMUSG00000024673	NA	5.31412114	3.805512374	5.412378475	5.373549587	4.623079173	5.448573655
ENSMUSG00000024680	NA	3.975319227	2.931043257	5.040409698	4.242305053	3.623079173	2.925011699
ENSMUSG00000101389	NA	4.411418342	3.668008851	4.122871858	4.373549587	3.208041674	4.782992694
ENSMUSG00000024677	NA	5.017139402	3.046520474	4.760301779	4.604875133	3.945007268	4.732366621
ENSMUSG00000024151	NA	5.531712575	5.228723805	5.537909358	5.756878226	5.529969769	5.757901713
ENSMUSG00000005370	NA	6.427015197	6.535905315	6.274874952	6.72035235	6.167399689	6.693196024
ENSMUSG00000028991	NA	6.818593723	6.982705376	6.835589906	6.756878226	6.908481392	6.947379512
ENSMUSG00000000386	NA	5.280173808	4.252971351	5.34526428	5.682877645	5.038116672	5.448573655
ENSMUSG00000025025	NA	6.50256623	6.516005757	6.680867311	6.815771915	7.505722222	6.855749037
ENSMUSG00000022346	NA	8.107024906	8.000716784	7.964174112	7.963729797	8.227941231	8.255928577
ENSMUSG00000046916	NA	9.805228465	9.640701505	9.484328317	9.731101591	10.01396464	9.583223182
ENSMUSG00000032508	NA	7.067765476	7.011416673	6.835589906	7.059440996	7.464381427	7.392617249
ENSMUSG00000028224	NA	6.154642926	5.945993598	6.274874952	6.479344251	6.413156104	6.597437041
ENSMUSG00000039542	NA	3.347288004	2.153435678	4.122871858	3.434950131	3.208041674	4.0949367
ENSMUSG00000062524	NA	5.531712575	4.252971351	6.162400222	5.707968626	5.323518891	5.539721543
ENSMUSG00000040280	NA	5.280173808	4.516005757	2.952946857	4.019912632	3.623079173	2.925011699
ENSMUSG00000032012	NA	3.588296104	3.594008269	4.537909358	4.242305053	3.845471594	3.925011699
ENSMUSG00000062300	NA	8.154642926	8.373986752	7.639447384	7.832981205	7.73160363	8.064563051
ENSMUSG00000032298	NA	4.794746981	4.668008851	5.596803047	5.434950131	4.896097667	5.317329122
ENSMUSG00000020716	NA	6.531712575	6.390474875	6.883684194	6.849987631	7.026801359	7.023043782
ENSMUSG00000058099	NA	2.472818886	3.046520474	3.952946857	3.849987631	3.208041674	2.925011699
ENSMUSG00000027544	NA	4.057781387	3.046520474	4.653386575	3.434950131	3.73855639	3.5099742
ENSMUSG00000056749	NA	5.745837381	5.252971351	5.596803047	5.958512087	6.464381427	5.706371412
ENSMUSG00000028163	NA	7.280173808	7.368448569	7.428680288	7.464697475	7.819476386	7.611512226
ENSMUSG00000025225	NA	5.7207464	5.631482975	5.122871858	6.207539635	6.015396596	6.317329122
ENSMUSG00000021025	NA	10.76437333	10.13235038	10.93736532	11.36322174	12.33417251	11.61457295
ENSMUSG00000023947	NA	5.347288004	5.100968258	4.760301779	5.804183941	5.73855639	5.991100889
ENSMUSG00000000120	NA	3.695211308	3.869642712	4.537909358	3.849987631	2.623079173	3.831902295
ENSMUSG00000021806	NA	10.37970948	10.2499626	10.06668902	10.6444035	10.82765032	9.97077136
ENSMUSG00000004612	NA	3.472818886	3.516005757	4.859837452	4.097915144	3.497548291	4.0949367
ENSMUSG00000074151	NA	4.135783899	4.100968258	4.760301779	5.756878226	4.896097667	5.969405818
ENSMUSG00000032691	NA	3.975319227	3.989936946	4.274874952	4.434950131	3.623079173	4.679899201
ENSMUSG00000055994	NA	3.695211308	3.668008851	4.952946857	4.657342553	3.845471594	4.317329122
ENSMUSG00000020826	NA	6.842052696	6.938537793	7.142771416	6.815771915	6.481060168	6.77050175
ENSMUSG00000026923	NA	9.583084677	9.313307015	9.871810094	9.58807989	9.819476386	9.315180655
ENSMUSG00000027878	NA	3.794746981	3.433543597	4.122871858	4.309419249	3.497548291	3.831902295
ENSMUSG00000027852	NA	8.077680944	7.971789599	7.918731141	8.185377985	8.222992015	7.980294134
ENSMUSG00000032420	NA	6.442445237	6.755471692	6.680867311	7.821531184	8.638029515	7.77676074
ENSMUSG00000052776	NA	6.7207464	6.729785048	7.122871858	6.989538983	6.73855639	7.351276454
ENSMUSG00000032690	NA	4.057781387	3.516005757	5.20087437	4.550427349	3.945007268	4.732366621
ENSMUSG00000032661	NA	2.472818886	2.516005757	3.537909358	3.019912632	3.497548291	3.246939794
ENSMUSG00000041827	NA	5.057781387	4.252971351	5.537909358	5.522412973	4.845471594	5.448573655
ENSMUSG00000038463	NA	7.695211308	7.755471692	6.760301779	6.591454617	5.652826516	5.782992694
ENSMUSG00000030162	NA	5.31412114	3.738398179	5.20087437	5.276252385	5.167399689	5.902291622
ENSMUSG00000034990	NA	3.057781387	3.046520474	5.122871858	4.171915725	3.945007268	4.0949367
ENSMUSG00000036362	NA	3.057781387	3.046520474	3.760301779	4.097915144	3.208041674	3.5099742
ENSMUSG00000019916	NA	7.524481006	7.837933852	7.680867311	7.618171955	7.951006009	7.693196024
ENSMUSG00000018906	NA	7.288735822	7.574899446	7.29279686	7.604875133	7.93898348	7.273739853
ENSMUSG00000033377	NA	7.882209822	7.530956099	7.918731141	8.486612251	8.896097667	8.376222811
ENSMUSG00000038507	NA	7.411418342	7.438837897	7.476508813	7.877893627	7.645446986	7.795376419
ENSMUSG00000054509	NA	7.322484613	7.107631988	7.327986288	7.522412973	7.52193245	7.699798759
ENSMUSG00000022906	NA	6.910224199	6.685930759	6.835589906	7.464697475	6.945007268	7.5099742
ENSMUSG00000051486	NA	3.695211308	3.433543597	4.859837452	4.097915144	4.360044767	3.732366621
ENSMUSG00000040618	NA	7.191637134	7.276818093	7.142771416	7.52946773	7.438996109	7.367955195
ENSMUSG00000024892	NA	4.135783899	3.805512374	4.653386575	3.657342553	3.623079173	3.831902295
ENSMUSG00000026285	NA	4.347288004	4.046520474	4.653386575	4.019912632	4.208041674	4.782992694
ENSMUSG00000016498	NA	2.695211308	3.153435678	4.537909358	3.849987631	2.038116672	3.384443318
ENSMUSG00000025856	NA	4.20978448	3.046520474	4.952946857	4.171915725	3.845471594	4.01247454
ENSMUSG00000000489	NA	11.14111297	11.40339563	11.16483515	11.1336548	11.36060821	10.88501363
ENSMUSG00000024620	NA	6.865136309	5.975437376	4.122871858	4.804183941	4.681972862	4.679899201
ENSMUSG00000006494	NA	7.847858318	8.007858854	7.061471314	7.948019714	8.252435793	7.963930688
ENSMUSG00000028716	NA	3.794746981	3.046520474	3.537909358	3.550427349	3.845471594	4.172939212
ENSMUSG00000020717	NA	12.63353071	12.70528124	12.46766091	12.70310221	12.85109614	12.50762415
ENSMUSG00000029373	NA	4.842052696	2.931043257	5.34526428	4.804183941	4.360044767	4.879208009
ENSMUSG00000026773	NA	7.662643445	7.66349337	7.61115834	8.044744485	8.304903213	7.941819987
ENSMUSG00000033065	NA	4.531712575	4.668008851	5.810927852	4.434950131	4.623079173	4.969405818
ENSMUSG00000056204	NA	4.794746981	5.07400121	5.997340976	4.849987631	5.247570038	4.925011699
ENSMUSG00000004934	NA	5.50256623	5.412169946	5.040409698	5.309419249	5.038116672	5.479600551
ENSMUSG00000027665	NA	7.017139402	6.612867296	6.93022678	7.381369091	7.413156104	7.084883036
ENSMUSG00000039936	NA	4.057781387	3.153435678	3.537909358	4.373549587	4.125579514	4.0949367
ENSMUSG00000020573	NA	5.531712575	4.475363773	5.34526428	5.682877645	5.125579514	5.679899201
ENSMUSG00000041417	NA	7.495186699	6.861780594	7.395890353	7.798354862	7.786309522	7.930636248
ENSMUSG00000031834	NA	5.531712575	5.555534121	5.596803047	5.604875133	5.561678628	5.855749037
ENSMUSG00000020901	NA	2.887856386	2.516005757	4.412378475	3.937450472	2.623079173	3.831902295
ENSMUSG00000058818	NA	4.347288004	3.516005757	4.412378475	4.097915144	4.038116672	3.831902295
ENSMUSG00000032294	NA	7.865136309	8.022037789	7.680867311	7.689191419	8.043741222	7.77676074
ENSMUSG00000054065	NA	4.794746981	1.346080756	4.859837452	4.550427349	3.845471594	4.5099742
ENSMUSG00000002847	NA	3.887856386	4.046520474	3.537909358	3.019912632	2.038116672	2.246939794
ENSMUSG00000058908	NA	3.588296104	2.931043257	3.274874952	3.550427349	2.360044767	3.5099742
ENSMUSG00000032374	NA	5.695211308	5.685930759	5.274874952	5.849987631	6.146641129	5.831902295
ENSMUSG00000079109	NA	5.7207464	5.07400121	5.810927852	5.827267554	5.497548291	5.706371412
ENSMUSG00000045731	NA	3.057781387	2.668008851	4.274874952	3.937450472	3.845471594	3.925011699
ENSMUSG00000038644	NA	6.297247322	6.032581283	6.162400222	6.309419249	5.395668677	6.652932154
ENSMUSG00000000440	NA	4.472818886	3.252971351	5.412378475	4.309419249	4.038116672	4.625451417
ENSMUSG00000033871	NA	5.280173808	3.869642712	5.040409698	4.937450472	3.945007268	5.282563704
ENSMUSG00000039457	NA	3.472818886	2.931043257	3.952946857	3.849987631	2.845471594	3.5099742
ENSMUSG00000038151	NA	7.487769228	6.525989846	7.567656701	7.49384382	7.998118604	8.168185682
ENSMUSG00000037202	NA	2.472818886	0.931043257	3.274874952	3.657342553	2.845471594	3.732366621
ENSMUSG00000028518	NA	4.135783899	3.516005757	4.952946857	3.756878226	4.125579514	4.317329122
ENSMUSG00000005034	NA	6.996380842	6.989936946	6.835589906	7.276252385	7.038116672	7.392617249
ENSMUSG00000050965	NA	4.472818886	4.77234551	4.537909358	4.657342553	4.430434095	4.879208009
ENSMUSG00000035725	NA	7.116675076	6.721120187	6.952946857	7.069156151	7.257285193	7.054294716
ENSMUSG00000005268	NA	3.794746981	3.346080756	4.412378475	4.171915725	3.208041674	3.925011699
ENSMUSG00000029086	NA	3.472818886	1.931043257	4.122871858	3.550427349	4.125579514	4.317329122
ENSMUSG00000036106	NA	7.480313423	7.70363276	6.653386575	6.99973475	7.038116672	7.043952772
ENSMUSG00000031897	NA	5.745837381	6.018506098	6.238349076	6.341840727	5.945007268	6.384443318
ENSMUSG00000022193	NA	8.140521818	8.053439888	7.680867311	7.738730879	7.569498133	7.77676074
ENSMUSG00000024338	NA	7.517213006	7.631482975	7.680867311	8.140006477	7.696328155	8.355464251
ENSMUSG00000096727	NA	7.2541786	6.746960192	7.29279686	7.657342553	7.049343928	7.757901713
ENSMUSG00000021650	NA	6.24540839	6.276818093	6.653386575	6.479344251	6.082510792	6.367955195
ENSMUSG00000013663	NA	5.379709482	5.454605213	6.20087437	6.373549587	6.73855639	6.5099742
ENSMUSG00000039942	NA	4.057781387	3.516005757	4.122871858	4.604875133	4.286044186	4.5099742
ENSMUSG00000032487	NA	3.347288004	2.153435678	4.412378475	4.756878226	4.286044186	4.568867889
ENSMUSG00000043733	NA	7.636049235	7.69480891	7.142771416	7.457317944	7.350999628	7.432806339
ENSMUSG00000026395	NA	5.560281728	3.346080756	5.20087437	5.657342553	4.992312983	5.01247454
ENSMUSG00000040511	NA	8.800745722	9.082482687	8.387575084	8.838672317	9.109579035	8.61500967
ENSMUSG00000109713	NA	4.794746981	4.153435678	4.653386575	4.309419249	3.73855639	5.054294716
ENSMUSG00000020380	NA	5.097309751	4.9607906	5.476508813	5.73263068	5.592705524	5.597437041
ENSMUSG00000027323	NA	5.770499435	5.495827875	6.274874952	6.242305053	5.286044186	5.969405818
ENSMUSG00000007646	NA	4.135783899	3.989936946	4.859837452	4.171915725	4.038116672	4.969405818
ENSMUSG00000029602	NA	6.227706388	4.77234551	6.238349076	5.937450472	6.227941231	6.172939212
ENSMUSG00000032356	NA	3.472818886	3.046520474	4.412378475	3.937450472	3.73855639	3.831902295
ENSMUSG00000022105	NA	5.953945576	5.668008851	6.997340976	6.464697475	7.569498133	6.334402635
ENSMUSG00000031666	NA	6.395651026	5.368448569	5.859837452	6.479344251	6.146641129	6.367955195
ENSMUSG00000024927	NA	7.191637134	7.216445475	7.019036047	7.412230055	7.652826516	7.56163632
ENSMUSG00000002983	NA	6.806719623	6.565249276	6.883684194	7.292931126	7.52193245	7.40074513
ENSMUSG00000042453	NA	5.20978448	4.837933852	5.907143167	5.464697475	5.652826516	5.479600551
ENSMUSG00000070645	NA	3.472818886	3.738398179	4.537909358	3.309419249	3.038116672	4.172939212
ENSMUSG00000050310	NA	4.642743888	4.594008269	5.596803047	6.019912632	5.430434095	5.625451417
ENSMUSG00000021408	NA	7.218773264	6.90832318	7.238349076	7.419843239	7.638029515	7.46417051
ENSMUSG00000041135	NA	4.588296104	5.046520474	4.859837452	5.522412973	5.793004175	5.5099742
ENSMUSG00000022221	NA	7.642743888	7.793163982	7.040409698	7.39688209	7.6155455	7.947379512
ENSMUSG00000071573	NA	4.057781387	3.805512374	4.859837452	4.373549587	3.845471594	4.172939212
ENSMUSG00000032125	NA	11.07149177	11.31870162	10.85381366	10.93280197	11.16159147	10.62458415
ENSMUSG00000024290	NA	5.818593723	5.535905315	6.625372199	6.522412973	6.883606723	7.172939212
ENSMUSG00000021464	NA	5.695211308	4.046520474	5.412378475	5.404576482	4.793004175	5.5099742
ENSMUSG00000028150	NA	4.20978448	2.931043257	4.412378475	4.550427349	4.208041674	4.0949367
ENSMUSG00000071415	NA	6.280173808	6.69480891	6.238349076	6.564233148	6.871006687	6.583223182
ENSMUSG00000062647	NA	12.16398079	12.1797615	11.82408204	11.90459195	12.07566363	11.9452972
ENSMUSG00000020516	NA	5.411418342	5.153435678	5.997340976	6.341840727	6.187863792	6.264861702
ENSMUSG00000025583	NA	6.395651026	6.240898519	6.412378475	6.389146442	6.038116672	6.074758818
ENSMUSG00000020649	NA	7.31412114	7.185284544	7.362337793	7.564233148	6.208041674	7.659721319
ENSMUSG00000020641	NA	5.842052696	5.555534121	6.680867311	7.233691923	7.360044767	7.479600551
ENSMUSG00000070691	NA	5.20978448	3.153435678	5.596803047	5.171915725	4.430434095	5.01247454
ENSMUSG00000056054	NA	3.347288004	3.433543597	4.859837452	4.49384382	4.561678628	4.568867889
ENSMUSG00000056071	NA	3.794746981	2.346080756	3.952946857	3.309419249	2.623079173	3.925011699
ENSMUSG00000022876	NA	6.574356913	5.869642712	7.379211612	6.644403497	6.681972862	6.666478685
ENSMUSG00000035673	NA	6.782674149	5.612867296	7.142771416	6.958512087	6.779583659	6.925011699
ENSMUSG00000026582	NA	6.097309751	4.300277066	8.102693976	7.916076821	9.057707401	9.846852636
ENSMUSG00000026581	NA	3.975319227	3.738398179	4.537909358	4.707968626	4.360044767	4.5099742
ENSMUSG00000026580	NA	7.487769228	6.877462216	8.029762454	8.52946773	9.421820965	9.961185312
ENSMUSG00000066366	NA	4.887856386	3.668008851	4.537909358	4.550427349	3.73855639	4.246939794
ENSMUSG00000067006	NA	3.20978448	3.346080756	4.122871858	3.657342553	4.125579514	4.679899201
ENSMUSG00000070436	NA	12.38570822	12.67965543	11.73430657	12.08898939	11.64359619	12.03124746
ENSMUSG00000031548	NA	5.135783899	3.989936946	5.707834359	5.135389849	4.896097667	5.416864795
ENSMUSG00000021319	NA	4.588296104	3.668008851	4.760301779	5.097915144	4.208041674	5.317329122
ENSMUSG00000021474	NA	6.227706388	6.334765443	6.412378475	6.49384382	5.73855639	6.282563704
ENSMUSG00000019970	NA	10.18591895	9.595194209	10.65685043	10.47569647	11.77282629	10.40781966
ENSMUSG00000005696	NA	2.472818886	2.668008851	4.537909358	2.434950131	2.360044767	2.925011699
ENSMUSG00000020312	NA	4.347288004	3.931043257	5.040409698	4.373549587	3.73855639	3.925011699
ENSMUSG00000027322	NA	4.347288004	3.153435678	5.412378475	4.019912632	4.286044186	4.172939212
ENSMUSG00000039013	NA	5.017139402	4.046520474	5.707834359	5.309419249	5.395668677	5.539721543
ENSMUSG00000037902	NA	6.191637134	6.004292239	6.537909358	6.059440996	5.96885401	7.023043782
ENSMUSG00000038179	NA	5.842052696	3.931043257	5.760301779	5.707968626	5.082510792	5.757901713
ENSMUSG00000026177	NA	4.695211308	3.668008851	5.122871858	4.373549587	4.286044186	4.625451417
ENSMUSG00000032902	NA	2.20978448	-0.653919244	2.952946857	2.434950131	2.360044767	3.0949367
ENSMUSG00000001918	NA	6.943138821	7.087547742	6.082229874	6.99973475	6.545911313	7.064563051
ENSMUSG00000028645	NA	8.577854357	8.993539182	8.274874952	8.438702266	9.531972122	8.416864795
ENSMUSG00000040010	NA	6.669216099	6.631482975	6.082229874	5.872355444	5.497548291	6.282563704
ENSMUSG00000021540	NA	8.619175417	8.690376664	8.871810094	8.916076821	8.899203578	9.15623288
ENSMUSG00000026155	NA	8.08261324	7.649861504	7.721131182	7.809989563	8.364546159	8.059438019
ENSMUSG00000042821	NA	4.588296104	5.018506098	5.997340976	5.434950131	5.561678628	5.597437041
ENSMUSG00000025889	NA	4.280173808	3.433543597	4.537909358	3.309419249	3.497548291	2.925011699
ENSMUSG00000038037	NA	4.887856386	3.869642712	5.20087437	4.849987631	4.992312983	4.831902295
ENSMUSG00000033006	NA	4.280173808	3.594008269	4.537909358	3.849987631	2.623079173	3.732366621
ENSMUSG00000063632	NA	4.20978448	4.204061751	5.122871858	4.804183941	2.623079173	4.172939212
ENSMUSG00000074637	NA	4.411418342	3.989936946	4.859837452	5.276252385	4.845471594	5.282563704
ENSMUSG00000008193	NA	5.560281728	3.989936946	5.707834359	5.550427349	5.125579514	5.282563704
ENSMUSG00000029304	NA	5.24540839	4.046520474	4.760301779	4.756878226	4.208041674	5.134465065
ENSMUSG00000024427	NA	9.887856386	9.976347881	9.476508813	10.16513719	10.55971711	9.378282333
ENSMUSG00000020538	NA	7.387702273	7.270893259	7.142771416	7.097915144	7.341897421	6.795376419
ENSMUSG00000073079	NA	6.173258604	5.535905315	6.379211612	6.292931126	6.104205863	6.448573655
ENSMUSG00000026104	NA	3.588296104	3.869642712	4.859837452	4.937450472	4.208041674	4.969405818
ENSMUSG00000040033	NA	6.50256623	6.334765443	6.73430657	6.948019714	6.638029515	7.172939212
ENSMUSG00000004040	NA	8.55674137	8.422896353	8.537909358	8.641150519	9.074290285	8.428837437
ENSMUSG00000062939	NA	4.531712575	3.346080756	4.274874952	4.097915144	4.286044186	5.351276454
ENSMUSG00000014813	NA	9.6460796	9.406776687	9.707834359	10.54956008	11.1048786	10.31840216
ENSMUSG00000021457	NA	6.116675076	6.525989846	6.274874952	6.419843239	5.845471594	6.134465065
ENSMUSG00000025782	NA	4.842052696	4.346080756	5.34526428	4.849987631	5.125579514	5.282563704
ENSMUSG00000037321	NA	6.65604071	7.133983315	7.122871858	7.564233148	7.247570038	7.611512226
ENSMUSG00000024339	NA	7.047727722	6.989936946	7.162400222	7.341840727	7.323518891	7.424857586
ENSMUSG00000024308	NA	6.733346436	6.70363276	6.810927852	7.097915144	7.125579514	7.30005113
ENSMUSG00000038213	NA	4.057781387	3.153435678	4.537909358	4.171915725	3.038116672	4.0949367
ENSMUSG00000001444	NA	5.932250505	4.046520474	4.859837452	5.937450472	4.561678628	5.925011699
ENSMUSG00000029925	NA	5.31412114	3.989936946	5.653386575	5.135389849	4.73855639	4.5099742
ENSMUSG00000020167	NA	3.472818886	3.931043257	5.040409698	3.937450472	4.623079173	4.246939794
ENSMUSG00000041359	NA	3.588296104	2.516005757	4.653386575	4.171915725	4.125579514	4.01247454
ENSMUSG00000028011	NA	4.975319227	4.046520474	4.412378475	4.604875133	3.73855639	5.210413918
ENSMUSG00000002603	NA	10.59780177	10.75917974	10.51900089	10.59398049	10.74288491	10.45931458
ENSMUSG00000039239	NA	6.7207464	6.060326273	6.412378475	5.89438175	6.360044767	5.539721543
ENSMUSG00000021253	NA	6.574356913	5.046520474	5.907143167	5.631347344	5.167399689	5.246939794
ENSMUSG00000007613	NA	5.996380842	5.574899446	6.310498861	6.464697475	6.96885401	6.494867307
ENSMUSG00000032440	NA	7.842052696	7.755471692	8.008229292	8.216309845	8.604170711	8.099937381
ENSMUSG00000074743	NA	8.8274356	8.751222219	9.62890389	9.361740284	9.669293728	9.24468382
ENSMUSG00000040152	NA	12.13963464	12.02291936	11.36445784	11.30993148	12.19861842	10.65633073
ENSMUSG00000032011	NA	7.567336485	6.95341107	6.34526428	6.225027062	5.710542014	5.625451417
ENSMUSG00000047123	NA	5.442445237	4.989936946	5.810927852	5.207539635	5.464381427	5.210413918
ENSMUSG00000033191	NA	9.991144194	10.0131923	9.829463803	9.920108575	10.37127202	9.83340432
ENSMUSG00000071552	NA	3.472818886	3.594008269	4.537909358	3.937450472	3.360044767	3.625451417
ENSMUSG00000044827	NA	5.531712575	3.931043257	4.952946857	5.434950131	4.623079173	5.384443318
ENSMUSG00000027995	NA	4.472818886	3.594008269	5.20087437	5.059440996	4.430434095	5.210413918
ENSMUSG00000031639	NA	6.517213006	5.649861504	6.997340976	6.989538983	6.980631178	6.902291622
ENSMUSG00000039005	NA	6.31412114	6.087547742	6.476508813	6.883410632	7.197988009	6.855749037
ENSMUSG00000079164	NA	4.135783899	3.346080756	3.952946857	4.097915144	3.360044767	3.625451417
ENSMUSG00000044583	NA	5.379709482	4.153435678	4.653386575	4.657342553	4.360044767	5.317329122
ENSMUSG00000040522	NA	3.695211308	2.931043257	4.537909358	3.756878226	3.360044767	3.732366621
ENSMUSG00000045322	NA	5.531712575	4.475363773	5.859837452	5.99973475	5.038116672	5.855749037
ENSMUSG00000057137	NA	3.794746981	3.252971351	3.760301779	4.756878226	4.73855639	4.448573655
ENSMUSG00000024401	NA	4.588296104	4.153435678	5.537909358	4.756878226	4.125579514	4.5099742
ENSMUSG00000019850	NA	6.887856386	5.631482975	7.667192374	7.726504577	8.962929176	8.57606339
ENSMUSG00000053475	NA	4.588296104	3.252971351	5.476508813	4.657342553	3.623079173	4.625451417
ENSMUSG00000022074	NA	8.001598552	7.892975216	7.238349076	7.663768822	8.077035662	7.801528646
ENSMUSG00000026321	NA	4.531712575	4.390474875	5.274874952	5.309419249	5.73855639	5.539721543
ENSMUSG00000063727	NA	3.347288004	3.252971351	4.653386575	3.657342553	3.497548291	3.384443318
ENSMUSG00000042333	NA	5.531712575	5.390474875	4.653386575	5.550427349	5.286044186	5.246939794
ENSMUSG00000022496	NA	4.642743888	3.738398179	4.653386575	4.019912632	3.945007268	4.384443318
ENSMUSG00000041954	NA	2.887856386	1.931043257	3.760301779	2.171915725	3.038116672	2.5099742
ENSMUSG00000030341	NA	9.98457154	9.90641359	9.886637512	10.04965998	10.38795076	10.00316251
ENSMUSG00000028599	NA	5.531712575	5.17897077	6.379211612	6.135389849	5.819476386	6.448573655
ENSMUSG00000024793	NA	4.642743888	4.204061751	5.122871858	4.979270647	4.561678628	5.384443318
ENSMUSG00000029075	NA	3.887856386	2.931043257	4.653386575	4.019912632	4.286044186	3.925011699
ENSMUSG00000028602	NA	5.135783899	4.204061751	5.274874952	4.756878226	4.73855639	4.879208009
ENSMUSG00000028965	NA	5.24540839	6.228723805	4.859837452	4.849987631	5.992312983	5.351276454
ENSMUSG00000039304	NA	6.227706388	5.837933852	7.428680288	7.144608379	7.323518891	7.237894654
ENSMUSG00000097328	NA	6.531712575	6.412169946	7.040409698	6.434950131	6.845471594	6.732366621
ENSMUSG00000089669	NA	6.297247322	5.07400121	7.040409698	6.309419249	6.464381427	6.448573655
ENSMUSG00000031497	NA	5.20978448	3.805512374	5.122871858	5.171915725	4.896097667	5.282563704
ENSMUSG00000066755	NA	6.921279387	6.334765443	6.835589906	7.412230055	8.36903355	7.043952772
ENSMUSG00000026700	NA	3.794746981	3.869642712	4.859837452	4.550427349	4.286044186	4.317329122
ENSMUSG00000028362	NA	3.20978448	3.516005757	4.859837452	3.937450472	3.497548291	4.01247454
ENSMUSG00000035678	NA	6.017139402	4.153435678	6.162400222	5.780724968	4.945007268	5.652932154
ENSMUSG00000031529	NA	7.427015197	7.197829797	7.362337793	7.657342553	7.638029515	7.40074513
ENSMUSG00000023456	NA	4.411418342	4.252971351	3.952946857	5.059440996	4.286044186	4.568867889
ENSMUSG00000032366	NA	10.7543626	10.89971005	10.01364279	10.03113989	10.19672636	10.24355451
ENSMUSG00000024173	NA	3.472818886	2.668008851	3.952946857	2.849987631	2.360044767	3.831902295
ENSMUSG00000026875	NA	5.017139402	4.837933852	4.653386575	5.827267554	5.623079173	5.969405818
ENSMUSG00000030775	NA	5.442445237	4.100968258	5.707834359	5.577908085	4.623079173	5.652932154
ENSMUSG00000042265	NA	5.910224199	4.390474875	4.952946857	5.464697475	4.945007268	5.625451417
ENSMUSG00000023992	NA	5.173258604	3.805512374	4.653386575	5.242305053	4.360044767	5.282563704
ENSMUSG00000030966	NA	5.135783899	4.869642712	6.040409698	5.522412973	5.208041674	5.652932154
ENSMUSG00000059552	NA	7.419237846	7.17897077	7.122871858	7.357782271	6.806300997	7.210413918
ENSMUSG00000024379	NA	5.472818886	4.475363773	5.907143167	5.849987631	4.896097667	5.539721543
ENSMUSG00000075271	NA	4.20978448	3.516005757	4.653386575	4.373549587	4.497548291	4.384443318
ENSMUSG00000022451	NA	7.701637577	7.428229797	7.460741497	7.958512087	8.026801359	7.725911599
ENSMUSG00000035799	NA	4.588296104	4.204061751	4.274874952	4.242305053	4.038116672	3.384443318
ENSMUSG00000007805	NA	4.347288004	3.668008851	4.274874952	4.373549587	3.623079173	4.01247454
ENSMUSG00000022615	NA	6.017139402	5.300277066	6.810927852	6.325721062	6.227941231	6.264861702
ENSMUSG00000025747	NA	4.975319227	4.738398179	5.537909358	5.309419249	5.038116672	5.246939794
ENSMUSG00000032596	NA	6.695211308	6.17897077	7.019036047	7.171915725	6.545911313	7.282563704
ENSMUSG00000001403	NA	7.688756285	7.837933852	8.552859699	8.093161614	7.6155455	8.172939212
ENSMUSG00000026429	NA	5.017139402	5.018506098	5.653386575	4.979270647	4.896097667	4.925011699
ENSMUSG00000079685	NA	5.932250505	5.07400121	6.162400222	6.078806321	5.497548291	6.334402635
ENSMUSG00000027962	NA	6.017139402	5.127440469	6.707834359	6.937450472	6.945007268	7.782992694
ENSMUSG00000021614	NA	3.347288004	3.252971351	3.952946857	4.604875133	3.945007268	5.317329122
ENSMUSG00000023951	NA	4.794746981	4.594008269	4.537909358	4.657342553	5.360044767	4.568867889
ENSMUSG00000024962	NA	4.642743888	4.70363276	5.122871858	4.373549587	4.992312983	5.210413918
ENSMUSG00000031520	NA	9.345237265	9.000716784	9.029762454	9.042280445	8.95697991	8.590347616
ENSMUSG00000033933	NA	5.057781387	5.046520474	5.596803047	5.207539635	5.323518891	5.246939794
ENSMUSG00000020101	NA	5.280173808	6.060326273	5.122871858	6.276252385	6.447507608	6.334402635
ENSMUSG00000051076	NA	4.642743888	3.046520474	5.412378475	4.550427349	4.208041674	4.5099742
ENSMUSG00000027242	NA	4.842052696	4.475363773	5.596803047	5.604875133	4.793004175	5.134465065
ENSMUSG00000026167	NA	2.472818886	2.153435678	3.274874952	2.657342553	3.497548291	2.5099742
ENSMUSG00000015957	NA	3.588296104	2.668008851	3.760301779	3.171915725	3.038116672	3.246939794
ENSMUSG00000010797	NA	3.588296104	2.668008851	4.122871858	3.171915725	2.623079173	1.925011699
ENSMUSG00000027840	NA	3.347288004	2.805512374	4.760301779	3.657342553	3.208041674	4.01247454
ENSMUSG00000009900	NA	2.695211308	3.668008851	4.122871858	3.937450472	3.360044767	3.831902295
ENSMUSG00000036856	NA	3.887856386	1.668008851	3.537909358	3.171915725	3.038116672	3.732366621
ENSMUSG00000021994	NA	3.887856386	2.668008851	4.274874952	3.657342553	3.038116672	3.246939794
ENSMUSG00000030170	NA	4.531712575	3.433543597	5.20087437	4.604875133	3.497548291	4.01247454
ENSMUSG00000022382	NA	0.887856386	2.805512374	3.760301779	3.171915725	2.623079173	3.384443318
ENSMUSG00000026573	NA	3.794746981	3.153435678	5.122871858	4.097915144	3.73855639	4.625451417
ENSMUSG00000026117	NA	4.695211308	4.153435678	5.34526428	4.550427349	3.945007268	4.01247454
ENSMUSG00000042677	NA	5.887856386	4.594008269	6.122871858	6.189837633	6.529969769	6.264861702
ENSMUSG00000024238	NA	7.701637577	7.729785048	7.823311576	8.054558775	7.95697991	8.089918626
ENSMUSG00000026872	NA	3.794746981	3.433543597	3.952946857	4.373549587	3.945007268	3.625451417
