# Supplementary material for: Tumor endothelial cell autophagy is a key vascular‐immune checkpoint in melanoma
Source: EMBO Mol Med. 2023 Nov 27;15(12):e18028. doi: 10.15252/emmm.202318028 (PMC10701618; doi:10.15252/emmm.202318028)
Supplement: Supplementary file 8 — Source Data for Figure 3 [file EMMM-15-e18028-s010.zip › figure_3_raw_data/3b,c/Normalized_data_nanostring/KO_vs_WT_N_of_3_DEGs_only.ods]

## Sheet: Sheet1
			WT	WT	WT	KO	KO	KO						WT	WT	WT	KO	KO	KO
	ALL - normalized log2 count data		20220518_jvw107_mec_03.RCC	20220518_jvw107_mec_06.RCC	20220518_jvw107_mec_09.RCC	20220518_jvw107_mec_04.RCC	20220518_jvw107_mec_05.RCC	20220518_jvw107_mec_07.RCC				ALL - normalized linear count data		20220518_jvw107_mec_03.RCC	20220518_jvw107_mec_06.RCC	20220518_jvw107_mec_09.RCC	20220518_jvw107_mec_04.RCC	20220518_jvw107_mec_05.RCC	20220518_jvw107_mec_07.RCC
		Atf3	9.509908205	8.046520474	9.310498861	10.00985897	10.80381716	10.57606339					Irf1	225.7518066	209.0964169	323.2823983	420.8803575	436.3783459	480.3710086
		B2m	11.71757912	11.82054722	12.02641901	12.62292072	12.70033998	12.64632454					Pten	41.6345545	43.85304792	73.56126429	82.91433166	106.7843482	91.13758265
		Birc3	6.363589817	5.77234551	6.238349076	6.815771915	7.227941231	6.719427565					Il6	97.14729384	34.95532805	162.6091105	195.5696736	425.0838475	361.7022812
		Bnip3l	7.824494325	7.603468598	7.747362723	8.121450658	8.517896936	8.196474727					Olfml2b	207.2475602	216.0874825	108.4060737	96.43297269	50.31185635	55.06228952
		Brd3	5.910224199	4.931043257	5.810927852	5.097915144	5.125579514	5.416864795					Gbp2	109.175054	117.5770125	187.7748062	294.7063745	219.7293318	439.5489663
		Casp1	5.61577684	4.516005757	5.476508813	6.309419249	6.208041674	6.153830389					Cxcl2	21.27988341	17.15988831	40.65227763	49.56835045	95.48984981	45.56879133
		Ccl21a	5.472818886	5.454605213	6.907143167	8.557346763	7.962929176	7.554368319					Birc3	82.34389669	54.65742204	75.49708703	112.6553419	149.9087965	105.3778299
		Cd14	4.975319227	4.738398179	5.412378475	5.657342553	6.413156104	5.969405818					Kat2b	63.83965024	52.75076778	61.94632782	102.7416718	98.57016755	93.98563211
		Cd40	5.61577684	5.475363773	5.760301779	5.207539635	5.247570038	5.416864795					Nt5e	86.9699583	108.0437412	102.5986055	226.2119266	398.3877605	219.2998083
		Cdkn1c	5.531712575	4.516005757	5.20087437	5.707968626	5.592705524	6.054294716					Irf7	85.11953365	76.26617029	85.17620075	126.173983	122.1859369	132.9089747
		Col6a3	7.806719623	7.234824005	5.810927852	5.404576482	5.082510792	5.732366621					Hdc	27.75636967	19.06654257	30.97316391	56.77829233	67.76699019	66.45448735
		Cxcl1	6.191637134	4.433543597	5.952946857	7.389146442	8.421820965	7.873378931					B2m	3367.772853	3616.923126	4171.698014	6307.797905	6655.539854	6410.95933
		Cxcl2	4.411418342	4.100968258	5.34526428	5.631347344	6.577275483	5.5099742					Tlr4	79.56825972	68.00400184	89.04784624	118.0627983	146.8284787	115.820678
		Dusp1	11.8540013	11.4920129	11.68001641	12.07338605	12.68804643	12.09274344					Rad50	34.23285593	31.14201953	44.52392312	53.17332139	48.25831119	48.41684078
		Dusp2	5.842052696	5.018506098	6.34526428	6.292931126	6.883606723	6.652932154					Ly6c1	1203.701231	1214.538762	1471.225286	2069.253321	2303.050894	1702.184226
		Dusp5	8.057781387	7.821814187	7.707834359	8.357782271	8.948009756	8.196474727					Thy1	189.6685261	123.9325267	81.30455527	74.80314704	52.36540151	49.3661906
		Egr1	9.652727976	8.100968258	9.711170072	10.41223005	11.62119944	10.82814038					Pik3r1	180.4164029	116.3059097	168.4165788	222.6069557	220.7561044	243.9829036
		Gbp2	6.770499435	6.877462216	7.552859699	8.203134456	7.779583659	8.779880082					Relb	111.950691	94.69716144	118.0851874	156.816236	183.7922916	168.9842678
		H2-D1	10.70003369	10.80346163	10.85983745	11.42883202	11.51587494	11.55436832					Rock1	56.43795166	46.39525359	98.72695997	91.92675902	118.0788465	144.3011725
		H2-K1	9.09242753	9.344671186	9.782669592	10.37060631	10.4400628	10.57516591					Parp9	120.2776019	102.9593299	114.2135419	176.6435761	123.2127094	182.2751653
		H2-T23	6.865136309	6.346080756	7.582303477	7.756878226	8.038116672	7.890795984					Itga1	71.24134882	61.01293623	106.4702509	151.4087796	150.9355691	135.7570242
		Hdc	4.794746981	4.252971351	4.952946857	5.827267554	6.082510792	6.054294716					Selp	179.4911905	117.5770125	261.3360705	369.5095215	685.8840825	996.8173103
		Hif1a	6.560281728	5.989936946	6.444799953	6.958512087	6.696328155	7.424857586					Icam1	107.3246294	101.688227	234.2345521	267.6690924	531.8681957	432.9035176
		Icam1	6.745837381	6.668008851	7.871810094	8.064306751	9.05492496	8.757901713					Ifih1	67.54049953	59.10628197	104.5344282	144.1988377	120.1323917	146.1998722
		Ifi203	6.154642926	5.668008851	7.20087437	7.464697475	7.63057371	7.432806339					Ccl21a	44.41019147	43.85304792	120.0210102	376.7194634	249.5057366	187.9712642
		Ifih1	6.077680944	5.885239567	6.707834359	7.171915725	6.908481392	7.19179824					Col6a3	223.901382	150.6256863	56.13885959	42.35840857	33.88349509	53.16358988
		Il6	6.602101903	5.127440469	7.34526428	7.611538863	8.73160363	8.498658886					Casp1	49.03625308	22.87985109	44.52392312	79.30936072	73.92762566	71.20123645
		Irf1	7.818593723	7.70802453	8.336651149	8.71726637	8.769435703	8.908005274					Bnip3l	226.677019	194.4787342	214.8763246	278.4840053	366.5578106	293.3490942
		Irf7	6.411418342	6.252971351	6.412378475	6.979270647	6.932934436	7.054294716					H2-T23	116.5767526	81.35058164	191.6464517	216.2982565	262.8537801	237.3374548
		Itga1	6.154642926	5.931043257	6.73430657	7.242305053	7.237789017	7.084883036					Rps6kb1	42.55976683	35.59087947	63.88215057	81.11184619	72.90085308	76.89733536
		Kat2b	5.996380842	5.721120187	5.952946857	6.682877645	6.623079173	6.554368319					Brd3	60.13880095	30.50646811	56.13885959	34.24722395	34.91026767	42.72074187
		Ly6c1	10.23326163	10.24619282	10.52280247	11.01489456	11.16933058	10.73317147					Cdkn1c	46.26061612	22.87985109	36.78063214	52.27207866	48.25831119	66.45448735
		Mdm2	5.669216099	5.346080756	6.040409698	6.292931126	6.286044186	5.969405818					Palmd	235.9291422	184.9454629	241.9778431	358.6946087	476.4224765	332.2724368
		Nfkbia	10.76437333	10.13235038	10.93736532	11.36322174	12.33417251	11.61457295					Tnfsf18	121.2028142	80.71503022	114.2135419	170.334877	330.6207703	131.9596249
		Nt5e	6.442445237	6.755471692	6.680867311	7.821531184	8.638029515	7.77676074					Egr1	804.9347204	274.558213	838.2112483	1362.679016	3150.138271	1818.004904
		Olfml2b	7.695211308	7.755471692	6.760301779	6.591454617	5.652826516	5.782992694					Dusp1	3701.774502	2880.319031	3281.219552	4309.742761	6599.067363	4367.958519
		Palmd	7.882209822	7.530956099	7.918731141	8.486612251	8.896097667	8.376222811					H2-D1	1663.531756	1787.17059	1858.389835	2756.901528	2928.355394	3007.540228
		Parp9	6.910224199	6.685930759	6.835589906	7.464697475	6.945007268	7.5099742					Hif1a	94.37165688	63.55514191	87.1120235	124.3714975	103.7040304	171.8323173
		Pik3r1	7.495186699	6.861780594	7.395890353	7.798354862	7.786309522	7.930636248					Vcam1	64.76486256	34.95532805	104.5344282	122.569012	123.2127094	220.2491581
		Pten	5.379709482	5.454605213	6.20087437	6.373549587	6.73855639	6.5099742					Atf3	729.06731	264.3893903	634.9498602	1031.021689	1787.611059	1526.554509
		Rad50	5.097309751	4.9607906	5.476508813	5.73263068	5.592705524	5.597437041					Rsad2	57.36316398	47.03080501	102.5986055	150.5075368	164.2836126	178.477766
		Relb	6.806719623	6.565249276	6.883684194	7.292931126	7.52193245	7.40074513					Nfkbia	1739.399166	1122.383806	1960.98844	2634.332516	5163.639298	3135.702453
		Rictor	4.642743888	4.594008269	5.596803047	6.019912632	5.430434095	5.625451417					Mdm2	50.88667773	40.67529082	65.81797331	78.40811798	78.03471597	62.65708807
		Rock1	5.818593723	5.535905315	6.625372199	6.522412973	6.883606723	7.172939212					Tgfbr1	63.83965024	47.66635643	79.36873252	88.32178807	125.2662546	90.18823283
		Rps6kb1	5.411418342	5.153435678	5.997340976	6.341840727	6.187863792	6.264861702					Cd40	49.03625308	44.48859933	54.20303684	36.95095215	37.99058541	42.72074187
		Rsad2	5.842052696	5.555534121	6.680867311	7.233691923	7.360044767	7.479600551					Rictor	24.9807327	24.15095392	48.39556861	64.88947695	43.1244483	49.3661906
		Selp	7.487769228	6.877462216	8.029762454	8.52946773	9.421820965	9.961185312					Dusp2	57.36316398	32.41312237	81.30455527	78.40811798	118.0788465	100.6310808
		Stc1	9.6460796	9.406776687	9.707834359	10.54956008	11.1048786	10.31840216					Tnfaip3	118.4271773	49.57301069	203.2613882	211.7920428	499.0114732	381.6386274
		Tgfbr1	5.996380842	5.574899446	6.310498861	6.464697475	6.96885401	6.494867307					H2-K1	545.8752702	650.1691017	880.7993487	1323.925578	1389.223299	1525.60516
		Thy1	7.567336485	6.95341107	6.34526428	6.225027062	5.710542014	5.625451417					Tnfrsf11a	23.13030806	20.97319683	38.71645489	39.65468036	53.39217409	46.51814115
		Tlr4	6.31412114	6.087547742	6.476508813	6.883410632	7.197988009	6.855749037					Cd14	31.45721896	26.6931596	42.58810038	50.46959319	85.22212402	62.65708807
		Tnfaip3	6.887856386	5.631482975	7.667192374	7.726504577	8.962929176	8.57606339					Ifi203	71.24134882	50.84411352	147.1225286	176.6435761	198.1671077	172.7816671
		Tnfrsf11a	4.531712575	4.390474875	5.274874952	5.309419249	5.73855639	5.539721543					Stc1	801.2338711	678.7689156	836.2754256	1498.766669	2202.427181	1276.875507
		Tnfsf18	6.921279387	6.334765443	6.835589906	7.412230055	8.36903355	7.043952772					Dusp5	266.4611488	226.2563052	209.0688564	328.0523557	493.8776103	293.3490942
		Vcam1	6.017139402	5.127440469	6.707834359	6.937450472	6.945007268	7.782992694					Cxcl1	73.09177346	21.60874825	61.94632782	167.6311488	342.9420413	234.4894054
