# Supplementary material for: Tumor endothelial cell autophagy is a key vascular‐immune checkpoint in melanoma
Source: EMBO Mol Med. 2023 Nov 27;15(12):e18028. doi: 10.15252/emmm.202318028 (PMC10701618; doi:10.15252/emmm.202318028)
Supplement: Supplementary file 9 — Source Data for Figure 4 [file EMMM-15-e18028-s004.zip]

Archive with 70 entries (43 files):
- figure_4_raw_data/
- figure_4_raw_data/.DS_Store
- figure_4_raw_data/4a/
- figure_4_raw_data/4a/1_Fig4a_VCAM1_atg5ko.pzfx
- figure_4_raw_data/4b/
- figure_4_raw_data/4b/3_Fig4b_SELE_atg5KO.pzfx
- figure_4_raw_data/4c/
- figure_4_raw_data/4c/5_Fig4c_ICAM1_atg5ko.pzfx
- figure_4_raw_data/4d/
- figure_4_raw_data/4d/7_Fig4d_CX3CL1_atg5ko.pzfx
- figure_4_raw_data/4e/
- figure_4_raw_data/4e/9_Fig4e_CXCL10_atg5ko.pzfx
- figure_4_raw_data/4f/
- figure_4_raw_data/4f/11_Fig4f_VCAM1_surface.pzfx
- figure_4_raw_data/4g/
- figure_4_raw_data/4g/.DS_Store
- figure_4_raw_data/4g/.smbdeleteAAA133ef8e7
- figure_4_raw_data/4g/figure_4_g.prism
- figure_4_raw_data/4g/Uncut_blot_figure_4g.pptx
- figure_4_raw_data/4g/~$Presentation2.pptx
- figure_4_raw_data/4g/~$Presentation4.pptx
- figure_4_raw_data/4h/
- figure_4_raw_data/4h/17_Fig4h_TBK_quant.pzfx
- figure_4_raw_data/4h/18_Fig4h_VCAM1_quant.pzfx
- figure_4_raw_data/4h/4h_uncut_blots.pptx
- figure_4_raw_data/4i_/
- figure_4_raw_data/4i_/.DS_Store
- figure_4_raw_data/4i_/20_fig4i_dsDNA_quantification.pzfx
- figure_4_raw_data/4j/
- figure_4_raw_data/4j/21_fig4j_mito_circulatiry.pzfx
- figure_4_raw_data/4k/
- figure_4_raw_data/4k/figure_4k.pptx
- figure_4_raw_data/4l/
- figure_4_raw_data/4l/figure_4l.pptx
- __MACOSX/
- __MACOSX/._figure_4_raw_data
- __MACOSX/figure_4_raw_data/
- __MACOSX/figure_4_raw_data/._.DS_Store
- __MACOSX/figure_4_raw_data/._4i_
- __MACOSX/figure_4_raw_data/4a/
- __MACOSX/figure_4_raw_data/4a/._1_Fig4a_VCAM1_atg5ko.pzfx
- __MACOSX/figure_4_raw_data/4b/
- __MACOSX/figure_4_raw_data/4b/._3_Fig4b_SELE_atg5KO.pzfx
- __MACOSX/figure_4_raw_data/4c/
- __MACOSX/figure_4_raw_data/4c/._5_Fig4c_ICAM1_atg5ko.pzfx
- __MACOSX/figure_4_raw_data/4d/
- __MACOSX/figure_4_raw_data/4d/._7_Fig4d_CX3CL1_atg5ko.pzfx
- __MACOSX/figure_4_raw_data/4e/
- __MACOSX/figure_4_raw_data/4e/._9_Fig4e_CXCL10_atg5ko.pzfx
- __MACOSX/figure_4_raw_data/4f/
- __MACOSX/figure_4_raw_data/4f/._11_Fig4f_VCAM1_surface.pzfx
- __MACOSX/figure_4_raw_data/4g/
- __MACOSX/figure_4_raw_data/4g/._.DS_Store
- __MACOSX/figure_4_raw_data/4g/._figure_4_g.prism
- __MACOSX/figure_4_raw_data/4g/._Uncut_blot_figure_4g.pptx
- __MACOSX/figure_4_raw_data/4g/._~$Presentation2.pptx
- __MACOSX/figure_4_raw_data/4g/._~$Presentation4.pptx
- __MACOSX/figure_4_raw_data/4h/
- __MACOSX/figure_4_raw_data/4h/._17_Fig4h_TBK_quant.pzfx
- __MACOSX/figure_4_raw_data/4h/._18_Fig4h_VCAM1_quant.pzfx
- __MACOSX/figure_4_raw_data/4h/._4h_uncut_blots.pptx
- __MACOSX/figure_4_raw_data/4i_/
- __MACOSX/figure_4_raw_data/4i_/._.DS_Store
- __MACOSX/figure_4_raw_data/4i_/._20_fig4i_dsDNA_quantification.pzfx
- __MACOSX/figure_4_raw_data/4j/
- __MACOSX/figure_4_raw_data/4j/._21_fig4j_mito_circulatiry.pzfx
- __MACOSX/figure_4_raw_data/4k/
- __MACOSX/figure_4_raw_data/4k/._figure_4k.pptx
- __MACOSX/figure_4_raw_data/4l/
- __MACOSX/figure_4_raw_data/4l/._figure_4l.pptx
