# Supplementary material for: Tumor endothelial cell autophagy is a key vascular‐immune checkpoint in melanoma
Source: EMBO Mol Med. 2023 Nov 27;15(12):e18028. doi: 10.15252/emmm.202318028 (PMC10701618; doi:10.15252/emmm.202318028)
Supplement: Supplementary file 10 — Source Data for Figure 5 [file EMMM-15-e18028-s011.zip]

Archive with 80 entries (61 files):
- figure_5_raw_data/
- figure_5_raw_data/.DS_Store
- figure_5_raw_data/._.DS_Store
- figure_5_raw_data/5a/
- figure_5_raw_data/5a/.DS_Store
- figure_5_raw_data/5a/._.DS_Store
- figure_5_raw_data/5a/1_Fig5a_IFNb_quantification.pzfx
- figure_5_raw_data/5b/
- figure_5_raw_data/5b/2_fig5b_Atg+_growh_individual.pzfx
- figure_5_raw_data/5b/3_fig5b_Atg_sting+_growh_individual.pzfx
- figure_5_raw_data/5b/4_fig5b_Atg5ko_growh_individual.pzfx
- figure_5_raw_data/5b/5_fig5b_Atg5stingdko_growh_individual.pzfx
- figure_5_raw_data/5c/
- figure_5_raw_data/5c/6_fig5c_tumor_volume.pzfx
- figure_5_raw_data/5d/
- figure_5_raw_data/5d/.DS_Store
- figure_5_raw_data/5d/._.DS_Store
- figure_5_raw_data/5d/._README.docx
- figure_5_raw_data/5d/README.docx
- figure_5_raw_data/5e/
- figure_5_raw_data/5e/.DS_Store
- figure_5_raw_data/5e/._.DS_Store
- figure_5_raw_data/5e/._9_fig5f_ICAM1.pzfx
- figure_5_raw_data/5e/._README.docx
- figure_5_raw_data/5e/README.docx
- figure_5_raw_data/5f/
- figure_5_raw_data/5f/8_fig5f_VCAM1.pzfx
- figure_5_raw_data/5f/9_fig5f_ICAM1.pzfx
- figure_5_raw_data/5g/
- figure_5_raw_data/5g/.DS_Store
- figure_5_raw_data/5g/._.DS_Store
- figure_5_raw_data/5g/._README.docx
- figure_5_raw_data/5g/README.docx
- figure_5_raw_data/5h/
- figure_5_raw_data/5h/3_Fig5h_NFKB2.pzfx
- __MACOSX/
- __MACOSX/._figure_5_raw_data
- __MACOSX/figure_5_raw_data/
- __MACOSX/figure_5_raw_data/._.DS_Store
- __MACOSX/figure_5_raw_data/._._.DS_Store
- __MACOSX/figure_5_raw_data/._5a
- __MACOSX/figure_5_raw_data/._5b
- __MACOSX/figure_5_raw_data/._5c
- __MACOSX/figure_5_raw_data/._5d
- __MACOSX/figure_5_raw_data/._5e
- __MACOSX/figure_5_raw_data/._5f
- __MACOSX/figure_5_raw_data/._5g
- __MACOSX/figure_5_raw_data/._5h
- __MACOSX/figure_5_raw_data/5a/
- __MACOSX/figure_5_raw_data/5a/._.DS_Store
- __MACOSX/figure_5_raw_data/5a/._._.DS_Store
- __MACOSX/figure_5_raw_data/5a/._1_Fig5a_IFNb_quantification.pzfx
- __MACOSX/figure_5_raw_data/5b/
- __MACOSX/figure_5_raw_data/5b/._2_fig5b_Atg+_growh_individual.pzfx
- __MACOSX/figure_5_raw_data/5b/._3_fig5b_Atg_sting+_growh_individual.pzfx
- __MACOSX/figure_5_raw_data/5b/._4_fig5b_Atg5ko_growh_individual.pzfx
- __MACOSX/figure_5_raw_data/5b/._5_fig5b_Atg5stingdko_growh_individual.pzfx
- __MACOSX/figure_5_raw_data/5c/
- __MACOSX/figure_5_raw_data/5c/._6_fig5c_tumor_volume.pzfx
- __MACOSX/figure_5_raw_data/5d/
- __MACOSX/figure_5_raw_data/5d/._.DS_Store
- __MACOSX/figure_5_raw_data/5d/._._.DS_Store
- __MACOSX/figure_5_raw_data/5d/._._README.docx
- __MACOSX/figure_5_raw_data/5d/._README.docx
- __MACOSX/figure_5_raw_data/5e/
- __MACOSX/figure_5_raw_data/5e/._.DS_Store
- __MACOSX/figure_5_raw_data/5e/._._.DS_Store
- __MACOSX/figure_5_raw_data/5e/._._9_fig5f_ICAM1.pzfx
- __MACOSX/figure_5_raw_data/5e/._._README.docx
- __MACOSX/figure_5_raw_data/5e/._README.docx
- __MACOSX/figure_5_raw_data/5f/
- __MACOSX/figure_5_raw_data/5f/._8_fig5f_VCAM1.pzfx
- __MACOSX/figure_5_raw_data/5f/._9_fig5f_ICAM1.pzfx
- __MACOSX/figure_5_raw_data/5g/
- __MACOSX/figure_5_raw_data/5g/._.DS_Store
- __MACOSX/figure_5_raw_data/5g/._._.DS_Store
- __MACOSX/figure_5_raw_data/5g/._._README.docx
- __MACOSX/figure_5_raw_data/5g/._README.docx
- __MACOSX/figure_5_raw_data/5h/
- __MACOSX/figure_5_raw_data/5h/._3_Fig5h_NFKB2.pzfx
