# Supplementary material for: Tumor endothelial cell autophagy is a key vascular‐immune checkpoint in melanoma
Source: EMBO Mol Med. 2023 Nov 27;15(12):e18028. doi: 10.15252/emmm.202318028 (PMC10701618; doi:10.15252/emmm.202318028)
Supplement: Supplementary file 11 — Source Data for Figure 6 [file EMMM-15-e18028-s005.zip]

Archive with 29 entries (20 files):
- figure_6_raw_data/
- figure_6_raw_data/.DS_Store
- figure_6_raw_data/._.DS_Store
- figure_6_raw_data/6b/
- figure_6_raw_data/6b/._1_Fig6_b_anti_PD1_growth_curves_individual.pzfx
- figure_6_raw_data/6b/1_Fig6_b_anti_PD1_growth_curves_individual.pzfx
- figure_6_raw_data/6c/
- figure_6_raw_data/6c/._figure6_c_raw_data.pzfx
- figure_6_raw_data/6c/figure6_c_raw_data.pzfx
- figure_6_raw_data/6_e,f,g/
- figure_6_raw_data/6_e,f,g/._READ_ME.docx
- figure_6_raw_data/6_e,f,g/READ_ME.docx
- __MACOSX/
- __MACOSX/._figure_6_raw_data
- __MACOSX/figure_6_raw_data/
- __MACOSX/figure_6_raw_data/._.DS_Store
- __MACOSX/figure_6_raw_data/._._.DS_Store
- __MACOSX/figure_6_raw_data/._6b
- __MACOSX/figure_6_raw_data/._6c
- __MACOSX/figure_6_raw_data/._6_e,f,g
- __MACOSX/figure_6_raw_data/6b/
- __MACOSX/figure_6_raw_data/6b/._._1_Fig6_b_anti_PD1_growth_curves_individual.pzfx
- __MACOSX/figure_6_raw_data/6b/._1_Fig6_b_anti_PD1_growth_curves_individual.pzfx
- __MACOSX/figure_6_raw_data/6c/
- __MACOSX/figure_6_raw_data/6c/._._figure6_c_raw_data.pzfx
- __MACOSX/figure_6_raw_data/6c/._figure6_c_raw_data.pzfx
- __MACOSX/figure_6_raw_data/6_e,f,g/
- __MACOSX/figure_6_raw_data/6_e,f,g/._._READ_ME.docx
- __MACOSX/figure_6_raw_data/6_e,f,g/._READ_ME.docx
