# Supplementary material for: Tumor endothelial cell autophagy is a key vascular‐immune checkpoint in melanoma
Source: EMBO Mol Med. 2023 Nov 27;15(12):e18028. doi: 10.15252/emmm.202318028 (PMC10701618; doi:10.15252/emmm.202318028)
Supplement: Supplementary file 12 — Source Data for Figure 7 [file EMMM-15-e18028-s013.zip]

Archive with 60 entries (41 files):
- figure_7_raw_data/
- figure_7_raw_data/.DS_Store
- figure_7_raw_data/7a/
- figure_7_raw_data/7a/1_Fig7a_ECs_tumor_stroma_interface.pzfx
- figure_7_raw_data/7b/
- figure_7_raw_data/7b/1_Fig7b_ECs_bulk.pzfx
- figure_7_raw_data/7c/
- figure_7_raw_data/7c/1_Fig7c_VCAMSTING_ECs_tumor_stroma_interface.pzfx
- figure_7_raw_data/7d/
- figure_7_raw_data/7d/1_Fig7d_VCAM_ECs_tumor_bulk.pzfx
- figure_7_raw_data/7e/
- figure_7_raw_data/7e/.DS_Store
- figure_7_raw_data/7e/fig7e_raw_image_nonresponder.jpeg
- figure_7_raw_data/7e/fig7e_raw_image_responder_.jpeg
- figure_7_raw_data/7e/Raw_data_milan_analysis.xlsx
- figure_7_raw_data/7e/READ_ME.docx
- figure_7_raw_data/7e/~$Raw_data_milan.xlsx
- figure_7_raw_data/7f/
- figure_7_raw_data/7f/fig7f_raw_image_nonresponder.jpeg
- figure_7_raw_data/7f/fig7f_raw_image_responder.jpeg
- figure_7_raw_data/7f/READ_ME.docx
- figure_7_raw_data/7g/
- figure_7_raw_data/7g/fig7g_raw_image_nonresponder.jpeg
- figure_7_raw_data/7g/fig7g_raw_image_responder_.jpeg
- figure_7_raw_data/7g/READ_ME.docx
- figure_7_raw_data/7h/
- figure_7_raw_data/7h/fig7h_raw_image_nonresponder.jpeg
- figure_7_raw_data/7h/fig7h_raw_image_responder.jpeg
- figure_7_raw_data/7h/READ_ME.docx
- __MACOSX/
- __MACOSX/._figure_7_raw_data
- __MACOSX/figure_7_raw_data/
- __MACOSX/figure_7_raw_data/._.DS_Store
- __MACOSX/figure_7_raw_data/7a/
- __MACOSX/figure_7_raw_data/7a/._1_Fig7a_ECs_tumor_stroma_interface.pzfx
- __MACOSX/figure_7_raw_data/7b/
- __MACOSX/figure_7_raw_data/7b/._1_Fig7b_ECs_bulk.pzfx
- __MACOSX/figure_7_raw_data/7c/
- __MACOSX/figure_7_raw_data/7c/._1_Fig7c_VCAMSTING_ECs_tumor_stroma_interface.pzfx
- __MACOSX/figure_7_raw_data/7d/
- __MACOSX/figure_7_raw_data/7d/._1_Fig7d_VCAM_ECs_tumor_bulk.pzfx
- __MACOSX/figure_7_raw_data/7e/
- __MACOSX/figure_7_raw_data/7e/._.DS_Store
- __MACOSX/figure_7_raw_data/7e/._fig7e_raw_image_nonresponder.jpeg
- __MACOSX/figure_7_raw_data/7e/._fig7e_raw_image_responder_.jpeg
- __MACOSX/figure_7_raw_data/7e/._Raw_data_milan_analysis.xlsx
- __MACOSX/figure_7_raw_data/7e/._READ_ME.docx
- __MACOSX/figure_7_raw_data/7e/._~$Raw_data_milan.xlsx
- __MACOSX/figure_7_raw_data/7f/
- __MACOSX/figure_7_raw_data/7f/._fig7f_raw_image_nonresponder.jpeg
- __MACOSX/figure_7_raw_data/7f/._fig7f_raw_image_responder.jpeg
- __MACOSX/figure_7_raw_data/7f/._READ_ME.docx
- __MACOSX/figure_7_raw_data/7g/
- __MACOSX/figure_7_raw_data/7g/._fig7g_raw_image_nonresponder.jpeg
- __MACOSX/figure_7_raw_data/7g/._fig7g_raw_image_responder_.jpeg
- __MACOSX/figure_7_raw_data/7g/._READ_ME.docx
- __MACOSX/figure_7_raw_data/7h/
- __MACOSX/figure_7_raw_data/7h/._fig7h_raw_image_nonresponder.jpeg
- __MACOSX/figure_7_raw_data/7h/._fig7h_raw_image_responder.jpeg
- __MACOSX/figure_7_raw_data/7h/._READ_ME.docx
